# Supplementary material for: Classification of Neisseria meningitidis genomes with a bag-of-words approach and machine learning
Source: iScience. 2024 Feb 16;27(3):109257. doi: 10.1016/j.isci.2024.109257 (PMC10910294; doi:10.1016/j.isci.2024.109257)
Supplement: Table S2. Annotation of the 291 relevant genes from the in silico knockout approach, related to Table 2 [file mmc2.xlsx]

## Sheet: Table S2
locus	ranking	NMB_locus	old_locus_tag	gene	name	start	end	strand	product	note	type	ID	NCBI
NEIS1078	50	NMB1139	NMB1139	accA-1	accA-1	1146933	1147892	+	acetyl-CoA carboxylase carboxyltransferase subunit alpha	Catalyzes the carboxylation of acetyl-CoA to malonyl-CoA%3B forms a tetramer composed of two alpha (AccA) and two beta (AccD) subunits%3B one of the two catalytic subunits that can form the acetyl CoA carboxylase enzyme together with a carrier protein	gene	gene1104	http://www.ncbi.nlm.nih.gov/gene/?term=NMB1139
NEIS0405	50	NMB1815	NMB1815		NMB1815	1907492	1908334	+	hypothetical protein	Identified by similarity to GP:2661442%3B match to protein family HMM PF00310	gene	gene1765	http://www.ncbi.nlm.nih.gov/gene/?term=NMB1815
NEIS1423	50	NMB1488	NMB1488	gabD	gabD	1535377	1536810	-	succinate semialdehyde dehydrogenase	Identified by similarity to EGAD:16804%3B match to protein family HMM PF00171%3B match to protein family HMM TIGR01780	gene	gene1439	http://www.ncbi.nlm.nih.gov/gene/?term=NMB1488
NEIS0020	50	NMB0044	NMB0044	pilB	pilB	41472	43040	-	trifunctional thioredoxin/methionine sulfoxide reductase A/B protein	This is a fusion of 3 domains%2C an N-termianl thioredoxin domain%2C and 2 domains at the C-terminus that are methionine sulfoxide reductases%2C MsrA and MsrB%3B methionine is modified to form methionine sulfoxide during normal cellular processes and due to oxidat	gene	gene42	http://www.ncbi.nlm.nih.gov/gene/?term=NMB0044
NEIS1448	50	NMB1519	NMB1519	dipZ	dipZ	1567985	1569790	-	thiol:disulfide interchange protein	Two electrons are transferred from cytoplasmic NADPH to thioredoxin and then to the inner membrane protein DsbD which keeps the disulfide isomerase DsbC in a reduced state in the oxidizing periplasm%3B DsbC in turns rearranges incorrectly made disulfide bonds in the periplasm	gene	gene1468	http://www.ncbi.nlm.nih.gov/gene/?term=NMB1519
NEIS1908	50	NMB1936	NMB1936	atpA	atpA	2034452	2035999	-	ATP synthase F0F1 subunit alpha	Produces ATP from ADP in the presence of a proton gradient across the membrane%3B the alpha chain is a catalytic subunit	gene	gene1880	http://www.ncbi.nlm.nih.gov/gene/?term=NMB1936
NEIS1741	50	NMB0423	NMB0423	murC	murC	432570	433976	+	UDP-N-acetylmuramate--L-alanine ligase	Catalyzes the formation of UDP-N-acetylmuramoyl-L-alanine from UDP-N-acetylmuramate and L-alanine in peptidoglycan synthesis	gene	gene417	http://www.ncbi.nlm.nih.gov/gene/?term=NMB0423
NEIS0622	51	NMB0673	NMB0673		NMB0673	702430	703017	+	hypothetical protein		gene	gene654	http://www.ncbi.nlm.nih.gov/gene/?term=NMB0673
NEIS0719	51	NMB0766	NMB0766	lepA	lepA	794309	796102	-	GTP-binding protein LepA	Binds to the ribosome on the universally-conserved alpha-sarcin loop	gene	gene747	http://www.ncbi.nlm.nih.gov/gene/?term=NMB0766
NEIS1133	51	NMB1233	NMB1233	recD	recD	1239271	1241016	-	exodeoxyribonuclease V subunit alpha	Identified by similarity to GP:3063663%3B match to protein family HMM TIGR01447	gene	gene1189	http://www.ncbi.nlm.nih.gov/gene/?term=NMB1233
NEIS0362	51	NMB1856	NMB1856		NMB1856	1959919	1960818	-	LysR family transcriptional regulator	Identified by similarity to EGAD:15923%3B match to protein family HMM PF00126%3B match to protein family HMM PF03466	gene	gene1805	http://www.ncbi.nlm.nih.gov/gene/?term=NMB1856
NEIS1906	51	NMB1934	NMB1934	atpD	atpD	2032117	2033514	-	ATP synthase F0F1 subunit beta	Produces ATP from ADP in the presence of a proton gradient across the membrane. The beta chain is a regulatory subunit	gene	gene1878	http://www.ncbi.nlm.nih.gov/gene/?term=NMB1934
NEIS1812	51	NMB0356	NMB0356		NMB0356	362932	363696	+	ABC transporter ATP-binding protein	Identified by similarity to EGAD:139998%3B match to protein family HMM PF00005	gene	gene351	http://www.ncbi.nlm.nih.gov/gene/?term=NMB0356
NEIS1176	51	NMB1036	NMB1036	leuC	leuC	1050117	1051526	-	isopropylmalate isomerase large subunit	Dehydratase component%2C Catalyzes the isomerization between 2-isopropylmalate and 3-isopropylmalate	gene	gene1008	http://www.ncbi.nlm.nih.gov/gene/?term=NMB1036
NEIS1389	51	NMB1450	NMB1450	fpr-2	fpr-2	1497279	1498058	+	ferredoxin--NADP reductase	Identified by similarity to EGAD:21243%3B match to protein family HMM PF00175	gene	gene1401	http://www.ncbi.nlm.nih.gov/gene/?term=NMB1450
NEIS1099	51	NMB1199	NMB1199	typA	typA	1199663	1201474	+	GTP-binding protein TypA	Identified by similarity to EGAD:24044%3B match to protein family HMM PF00009%3B match to protein family HMM PF00679%3B match to protein family HMM PF03144%3B match to protein family HMM TIGR00231%3B match to protein family HMM TIGR01394	gene	gene1154	http://www.ncbi.nlm.nih.gov/gene/?term=NMB1199
NEIS0381	52	NMB1835	NMB1835	tyrS	tyrS	1934963	1936258	-	tyrosyl-tRNA synthetase	Identified by similarity to EGAD:13660%3B match to protein family HMM PF00579%3B match to protein family HMM TIGR00234	gene	gene1785	http://www.ncbi.nlm.nih.gov/gene/?term=NMB1835
NEIS1948	52	NMB1972	NMB1972	groEL	groEL	2069786	2071420	-	molecular chaperone GroEL	60 kDa chaperone family%3B promotes refolding of misfolded polypeptides especially under stressful conditions%3B forms two stacked rings of heptamers to form a barrel-shaped 14mer%3B ends can be capped by GroES%3B misfolded proteins enter the barrel where they are refolded when GroES binds%3B many bacteria have multiple copies of the groEL gene which are active under different environmental condi…	gene	gene1913	http://www.ncbi.nlm.nih.gov/gene/?term=NMB1972
NEIS0732	52	NMB0779	NMB0779		NMB0779	804920	806143	+	hypothetical protein		gene	gene760	http://www.ncbi.nlm.nih.gov/gene/?term=NMB0779
NEIS0067	52	NMB0083	NMB0083	lipB	lipB	93566	94825	+	capsule polysaccharide modification protein	Identified by similarity to EGAD:7740%3B match to protein family HMM PF05159	gene	gene81	http://www.ncbi.nlm.nih.gov/gene/?term=NMB0083
NEIS2152	52	NMB0014	NMB0014	kdtA	kdtA	10840	12111	-	3-deoxy-D-manno-octulosonic-acid transferase	Catalyzes the transfer of 2-keto-3-deoxy-D-manno-octulosonic acid to lipid A	gene	gene14	http://www.ncbi.nlm.nih.gov/gene/?term=NMB0014
NEIS0100	52	NMB0108	NMB0108		NMB0108	115896	116561	+	hypothetical protein		gene	gene102	http://www.ncbi.nlm.nih.gov/gene/?term=NMB0108
NEIS0912	52	NMB0935	NMB0935	miaA	miaA	948895	949836	-	tRNA delta(2)-isopentenylpyrophosphate transferase	IPP transferase%3B isopentenyltransferase%3B involved in tRNA modification%3B in Escherichia coli this enzyme catalyzes the addition of a delta2-isopentenyl group from dimethylallyl diphosphate to the N6-nitrogen of adenosine adjacent to the anticodon of tRNA species that read codons starting with uracil%3B further tRNA modifications may occur%3B mutations in miaA result in defects in translation…	gene	gene912	http://www.ncbi.nlm.nih.gov/gene/?term=NMB0935
NEIS0049	52	NMB0065	NMB0065		NMB0065	74483	75409	+	hypothetical protein		gene	gene65	http://www.ncbi.nlm.nih.gov/gene/?term=NMB0065
NEIS2024	52	NMB2044	NMB2044	ptsI	ptsI	2166545	2168320	-	phosphoenolpyruvate-protein phosphotransferase	Identified by similarity to EGAD:19051%3B match to protein family HMM PF00391%3B match to protein family HMM PF02896%3B match to protein family HMM PF05524%3B match to protein family HMM TIGR01417	gene	gene1990	http://www.ncbi.nlm.nih.gov/gene/?term=NMB2044
NEIS0482	52	NMB0543	NMB0543		NMB0543	564081	565667	-	L-lactate permease	Identified by similarity to EGAD:28220%3B match to protein family HMM PF02652%3B match to protein family HMM TIGR00795	gene	gene527	http://www.ncbi.nlm.nih.gov/gene/?term=NMB0543
NEIS0470	52	NMB0531	NMB0531		NMB0531	550963	552483	-	hypothetical protein	Identified by similarity to EGAD:28568%3B match to protein family HMM PF03553	gene	gene515	http://www.ncbi.nlm.nih.gov/gene/?term=NMB0531
NEIS1804	52	NMB0366	NMB0366		NMB0366	371248	372381	-	hypothetical protein		gene	gene361	http://www.ncbi.nlm.nih.gov/gene/?term=NMB0366
NEIS1997	52	NMB2018	NMB2018		NMB2018	2137791	2138453	-	hypothetical protein	Identified by similarity to EGAD:27877%3B match to protein family HMM PF00849%3B match to protein family HMM TIGR01621	gene	gene1963	http://www.ncbi.nlm.nih.gov/gene/?term=NMB2018
NEIS2116	52	NMB2138	NMB2138	prfB	prfB	2251863	2252966	-	peptide chain release factor 2	Recognizes the termination signals UGA and UAA during protein translation a specificity which is dependent on amino acid residues residing in loops of the L-shaped tRNA-like molecule of RF2%3B in some organisms control of PrfB protein levels is maintained through a +1 ribosomal frameshifting mechanism%3B this protein is similar to release factor 1	gene	gene2081	http://www.ncbi.nlm.nih.gov/gene/?term=NMB2138
NEIS1091	52	NMB1151	NMB1151	cysI-1	cysI-1	1157355	1159124	-	sulfite reductase subunit beta	Hemoprotein%3B NADPH dependent%3B With the alpha subunit (a flavoprotein) catalyzes the reduction of sulfite to sulfide	gene	gene1114	http://www.ncbi.nlm.nih.gov/gene/?term=NMB1151
NEIS0703	52	NMB0749	NMB0749		NMB0749	779702	780640	-	penicillin-binding protein 4	Identified by similarity to EGAD:8088%3B match to protein family HMM PF00768	gene	gene731	http://www.ncbi.nlm.nih.gov/gene/?term=NMB0749
NEIS2054	52	NMB2075	NMB2075		NMB2075	2196921	2198699	-	bifunctional biotin--[acetyl-CoA-carboxylase] ligase/pantothenate kinase	Activates biotin to form biotinyl-5'-adenylate and transfers the biotin moiety to biotin-accepting proteins and catalyzes the formation of (R)-4'-phosphopantothenate from (R)-pantothenate in coenzyme A biosynthesis%3B type III%3B type III pantothenate kinases are not subject to feedback inhibition from coenzyme A and have a high Km for ATP	gene	gene2020	http://www.ncbi.nlm.nih.gov/gene/?term=NMB2075
NEIS0236	53	NMB0240	NMB0240		NMB0240	244701	246152	+	hypothetical protein		gene	gene237	http://www.ncbi.nlm.nih.gov/gene/?term=NMB0240
NEIS0218	53	NMB0221	NMB0221	pyrD	pyrD	228377	229384	+	dihydroorotate dehydrogenase 2	Catalyzes the conversion of dihydroorotate to orotate in the pyrimidine biosynthesis pathway%3B uses a flavin nucleotide as an essential cofactor%3B class 2 enzymes are monomeric and compared to the class 1 class 2 possess an extended N terminus%2C which plays a role in the membrane association of the enzyme and provides the binding site for the respiratory quinones that serve as physiological el…	gene	gene221	http://www.ncbi.nlm.nih.gov/gene/?term=NMB0221
NEIS0768	53	NMB0824	NMB0824	pyrF	pyrF	847089	847829	+	orotidine 5'-phosphate decarboxylase	Type 1 subfamily%3B involved in last step of pyrimidine biosynthesis%3B converts orotidine 5'-phosphate to UMP and carbon dioxide%3B OMP decarboxylase%3B OMPDCase%3B OMPdecase	gene	gene802	http://www.ncbi.nlm.nih.gov/gene/?term=NMB0824
NEIS0930	53	NMB0954	NMB0954	gltA	gltA	966177	967460	+	type II citrate synthase	Type II enzyme%3B in Escherichia coli this enzyme forms a trimer of dimers which is allosterically inhibited by NADH and competitively inhibited by alpha-ketoglutarate%3B allosteric inhibition is lost when Cys206 is chemically modified which also affects hexamer formation%3B forms oxaloacetate and acetyl-CoA and water from citrate and coenzyme A%3B functions in TCA cycle%2C glyoxylate cycle and r…	gene	gene930	http://www.ncbi.nlm.nih.gov/gene/?term=NMB0954
NEIS1013	53	NMB1021	NMB1021	trpE	trpE	1035922	1037397	-	anthranilate synthase component I	With component II%2C the glutamine amidotransferase%2C catalyzes the formation of anthranilate from chorismate and glutamine	gene	gene993	http://www.ncbi.nlm.nih.gov/gene/?term=NMB1021
NEIS0780	53	NMB0842	NMB0842	recJ	recJ	867852	869552	+	single-stranded-DNA-specific exonuclease RecJ	Identified by similarity to GP:147550%3B match to protein family HMM PF01368%3B match to protein family HMM PF02272%3B match to protein family HMM TIGR00644	gene	gene820	http://www.ncbi.nlm.nih.gov/gene/?term=NMB0842
NEIS2114	53	NMB2136	NMB2136		NMB2136	2249513	2250970	+	peptide transporter	Identified by similarity to EGAD:108941%3B match to protein family HMM PF00854%3B match to protein family HMM PF07690%3B match to protein family HMM TIGR00924	gene	gene2080	http://www.ncbi.nlm.nih.gov/gene/?term=NMB2136
NEIS2109	53	NMB2132	NMB2132		NMB2132	2238476	2239942	-	transferrin-binding protein-like protein	Identified by similarity to EGAD:39989%3B match to protein family HMM PF01298	gene	gene2076	http://www.ncbi.nlm.nih.gov/gene/?term=NMB2132
NEIS1632	53	NMB1714	NMB1714	mtrE	mtrE	1790509	1791912	-	multidrug efflux pump channel protein	Identified by similarity to EGAD:17129%3B match to protein family HMM PF02321%3B match to protein family HMM TIGR01845	gene	gene1671	http://www.ncbi.nlm.nih.gov/gene/?term=NMB1714
NEIS1745	54	NMB0420	NMB0420	murD	murD	428553	429890	+	UDP-N-acetylmuramoyl-L-alanyl-D-glutamate synthetase	UDP-N-acetylmuramoylalanine--D-glutamate ligase%3B involved in peptidoglycan biosynthesis%3B cytoplasmic%3B catalyzes the addition of glutamate to the nucleotide precursor UDP-N-acetylmuramoyl-L-alanine during cell wall formation	gene	gene414	http://www.ncbi.nlm.nih.gov/gene/?term=NMB0420
NEIS0771	54	NMB0826	NMB0826		NMB0826	848892	850127	+	C-5 cytosine-specific DNA methylase	Identified by similarity to EGAD:38043%3B match to protein family HMM PF00145%3B match to protein family HMM TIGR00675	gene	gene804	http://www.ncbi.nlm.nih.gov/gene/?term=NMB0826
NEIS1382	54	NMB1445	NMB1445	recA	recA	1488548	1489594	-	recombinase A	Catalyzes the hydrolysis of ATP in the presence of single-stranded DNA%2C the ATP-dependent uptake of single-stranded DNA by duplex DNA%2C and the ATP-dependent hybridization of homologous single-stranded DNAs	gene	gene1396	http://www.ncbi.nlm.nih.gov/gene/?term=NMB1445
NEIS0924	54	NMB0947	NMB0947		NMB0947	960826	962229	+	dihydrolipoamide dehydrogenase	Catalyzes the oxidation of dihydrolipoamide to lipoamide	gene	gene923	http://www.ncbi.nlm.nih.gov/gene/?term=NMB0947
NEIS1291	54	NMB1356	NMB1356	gatA	gatA	1378297	1379742	+	aspartyl/glutamyl-tRNA amidotransferase subunit A	Allows the formation of correctly charged Asn-tRNA(Asn) or Gln-tRNA(Gln) through the transamidation of misacylated Asp-tRNA(Asn) or Glu-tRNA(Gln) in organisms which lack either or both of asparaginyl-tRNA or glutaminyl-tRNA synthetases%3B reaction takes place in the presence of glutamine and ATP through an activated phospho-Asp-tRNA(Asn) or phospho-Glu-tRNA	gene	gene1309	http://www.ncbi.nlm.nih.gov/gene/?term=NMB1356
NEIS0556	54	NMB0614	NMB0614		NMB0614	643532	644827	+	oxidoreductase	Identified by similarity to EGAD:29135	gene	gene598	http://www.ncbi.nlm.nih.gov/gene/?term=NMB0614
NEIS2112	54	NMB2134	NMB2134		NMB2134	2241899	2243806	+	hypothetical protein	Identified by similarity to EGAD:24660%3B match to protein family HMM PF01103	gene	gene2078	http://www.ncbi.nlm.nih.gov/gene/?term=NMB2134
NEIS0474	55	NMB0535	NMB0535	gluP	gluP	555943	557223	+	glucose/galactose transporter	Identified by similarity to EGAD:41134%3B match to protein family HMM PF07690%3B match to protein family HMM TIGR01272	gene	gene519	http://www.ncbi.nlm.nih.gov/gene/?term=NMB0535
NEIS1808	55	NMB0360	NMB0360		NMB0360	367552	368835	+	AmpG-like protein	Identified by similarity to EGAD:147104%3B match to protein family HMM PF07690%3B match to protein family HMM TIGR00901	gene	gene356	http://www.ncbi.nlm.nih.gov/gene/?term=NMB0360
NEIS0765	55	NMB0815	NMB0815	purA	purA	840201	841505	+	adenylosuccinate synthetase	Catalyzes the formation of N6-(1%2C2%2C-dicarboxyethyl)-AMP from L-aspartate%2C inosine monophosphate and GTP in AMP biosynthesis	gene	gene795	http://www.ncbi.nlm.nih.gov/gene/?term=NMB0815
NEIS1839	55	NMB0332	NMB0332	pilD	pilD	339992	340852	-	type IV prepilin peptidase	Identified by similarity to EGAD:40757%3B match to protein family HMM PF01478%3B match to protein family HMM PF06750	gene	gene327	http://www.ncbi.nlm.nih.gov/gene/?term=NMB0332
NEIS0342	55	NMB1877	NMB1877		NMB1877	1980891	1982906	+	prolyl oligopeptidase	Identified by similarity to EGAD:132306%3B match to protein family HMM PF00326%3B match to protein family HMM PF02897	gene	gene1825	http://www.ncbi.nlm.nih.gov/gene/?term=NMB1877
NEIS1163	55	NMB1048	NMB1048		NMB1048	1064487	1065956	-	hypothetical protein		gene	gene1019	http://www.ncbi.nlm.nih.gov/gene/?term=NMB1048
NEIS0303	55	NMB1920	NMB1920	guaA	guaA	2018511	2020076	+	GMP synthase	Contains glutamine-hydrolyzing domain and glutamine amidotransferase%3B GMP-binding domain%3B functions to produce GMP from XMP in the IMP pathway	gene	gene1867	http://www.ncbi.nlm.nih.gov/gene/?term=NMB1920
NEIS0288	56	NMB0282	NMB0282		NMB0282	288370	290250	-	hypothetical protein	Identified by similarity to EGAD:28723%3B match to protein family HMM PF00773	gene	gene277	http://www.ncbi.nlm.nih.gov/gene/?term=NMB0282
NEIS1738	56	NMB0426	NMB0426	ftsA	ftsA	435807	437051	+	cell division protein	Identified by similarity to GP:2707899%3B match to protein family HMM PF02491%3B match to protein family HMM TIGR01174	gene	gene420	http://www.ncbi.nlm.nih.gov/gene/?term=NMB0426
NEIS0695	56	NMB0741	NMB0741		NMB0741	773983	775422	-	hypothetical protein	Identified by similarity to EGAD:90903	gene	gene723	http://www.ncbi.nlm.nih.gov/gene/?term=NMB0741
NEIS1526	56	NMB1606	NMB1606		NMB1606	1667498	1669015	+	sensor histidine kinase	Identified by similarity to EGAD:152602%3B match to protein family HMM PF00512	gene	gene1557	http://www.ncbi.nlm.nih.gov/gene/?term=NMB1606
NEIS0310	56	NMB1913	NMB1913	plsX	plsX	2011932	2012987	+	glycerol-3-phosphate acyltransferase PlsX	Involved in acylation of glycerol-3-phosphate to form 1-acyl-glycerol-3 phosphate for use in phospholipid biosynthesis%3B functions with PlsY	gene	gene1860	http://www.ncbi.nlm.nih.gov/gene/?term=NMB1913
NEIS0577	56	NMB0633	NMB0633	fbpB	fbpB	666451	667968	-	iron(III) ABC transporter permease	Identified by similarity to EGAD:40675%3B match to protein family HMM PF00528	gene	gene617	http://www.ncbi.nlm.nih.gov/gene/?term=NMB0633
NEIS0561	56	NMB0618	NMB0618	ppsA	ppsA	649093	651477	-	phosphoenolpyruvate synthase	Catalyzes the formation of phosphoenolpyruvate from pyruvate	gene	gene602	http://www.ncbi.nlm.nih.gov/gene/?term=NMB0618
NEIS0539	56	NMB0596	NMB0596		NMB0596	628011	629825	-	hypothetical protein		gene	gene580	http://www.ncbi.nlm.nih.gov/gene/?term=NMB0596
NEIS1172	56	NMB1040	NMB1040		NMB1040	1054886	1056166	+	hypothetical protein		gene	gene1012	http://www.ncbi.nlm.nih.gov/gene/?term=NMB1040
NEIS1554	56	NMB1640	NMB1640	serC	serC	1703959	1705065	-	phosphoserine aminotransferase	Catalyzes the formation of 3-phosphonooxypyruvate and glutamate from O-phospho-L-serine and 2-oxoglutarate%3B required both in major phosphorylated pathway of serine biosynthesis and in the biosynthesis of pyridoxine	gene	gene1591	http://www.ncbi.nlm.nih.gov/gene/?term=NMB1640
NEIS0491	57	NMB0551	NMB0551	priA	priA	577012	579201	+	primosome assembly protein PriA	Binding of PriA to forked DNA starts the assembly of the primosome%2C also possesses 3'-5' helicase activity	gene	gene535	http://www.ncbi.nlm.nih.gov/gene/?term=NMB0551
NEIS0897	57	NMB0920	NMB0920	icd	icd	932130	934355	-	isocitrate dehydrogenase	Identified by similarity to EGAD:40125%3B match to protein family HMM PF03971%3B match to protein family HMM TIGR00178	gene	gene898	http://www.ncbi.nlm.nih.gov/gene/?term=NMB0920
NEIS0710	57	NMB0758	NMB0758	pnp	pnp	785733	787856	+	polynucleotide phosphorylase	Identified by similarity to EGAD:12417%3B match to protein family HMM PF00013%3B match to protein family HMM PF00575%3B match to protein family HMM PF01138%3B match to protein family HMM PF03725%3B match to protein family HMM PF03726	gene	gene740	http://www.ncbi.nlm.nih.gov/gene/?term=NMB0758
NEIS0338	57	NMB1882	NMB1882		NMB1882	1986172	1988349	+	TonB-dependent receptor	Identified by similarity to EGAD:8251%3B match to protein family HMM PF00593%3B match to protein family HMM PF07715%3B match to protein family HMM TIGR01783	gene	gene1829	http://www.ncbi.nlm.nih.gov/gene/?term=NMB1882
NEIS0788	57	NMB0848	NMB0848		NMB0848	874407	875111	+	hypothetical protein		gene	gene825	http://www.ncbi.nlm.nih.gov/gene/?term=NMB0848
NEIS0717	57	NMB0764	NMB0764		NMB0764	792086	792991	+	hypothetical protein	Identified by similarity to GP:3413203%3B match to protein family HMM PF00892	gene	gene745	http://www.ncbi.nlm.nih.gov/gene/?term=NMB0764
NEIS1450	57	NMB1521	NMB1521		NMB1521	1570460	1571287	-	phytoene synthase	Identified by similarity to GP:2113820%3B match to protein family HMM PF00494	gene	gene1470	http://www.ncbi.nlm.nih.gov/gene/?term=NMB1521
NEIS1919	57	NMB1948	NMB1948		NMB1948	2042792	2043529	-	ABC transporter ATP-binding protein	Identified by similarity to GP:1208966%3B match to protein family HMM PF00005	gene	gene1890	http://www.ncbi.nlm.nih.gov/gene/?term=NMB1948
NEIS2045	57	NMB2064	NMB2064		NMB2064	2186061	2187449	-	hypothetical protein	Identified by similarity to EGAD:28966%3B match to protein family HMM PF03553	gene	gene2010	http://www.ncbi.nlm.nih.gov/gene/?term=NMB2064
NEIS0814	57	NMB0873	NMB0873	lolB	lolB	893438	894019	+	outer membrane lipoprotein LolB	Incorporates lipoproteins in the outer membrane after they are released by the LolA protein	gene	gene849	http://www.ncbi.nlm.nih.gov/gene/?term=NMB0873
NEIS1977	58	NMB2000	NMB2000	hslO	hslO	2113228	2114136	-	Hsp33-like chaperonin	Becomes active under oxidative stress%3B four conserved cysteines bind a zinc atom when they are in the reduced state and the enzyme is inactive%3B oxidative stress results in oxidized cysteines%2C release of zinc%2C and Binding of Hsp33 to aggregation-prone proteins%3B forms dimers and higher order oligomers	gene	gene1941	http://www.ncbi.nlm.nih.gov/gene/?term=NMB2000
NEIS1852	58	NMB0319	NMB0319	farB	farB	330791	332317	+	fatty acid efflux system protein	Identified by similarity to EGAD:19655%3B match to protein family HMM PF07690%3B match to protein family HMM TIGR00711	gene	gene314	http://www.ncbi.nlm.nih.gov/gene/?term=NMB0319
NEIS2006	58	NMB2027	NMB2027	gntP	gntP	2144427	2145812	+	gluconate permease	Identified by similarity to EGAD:36585%3B match to protein family HMM PF02447%3B match to protein family HMM TIGR00791	gene	gene1972	http://www.ncbi.nlm.nih.gov/gene/?term=NMB2027
NEIS1986	58	NMB2010	NMB2010		NMB2010	2123116	2124693	+	hypothetical protein	Identified by similarity to EGAD:8243%3B match to protein family HMM PF00884	gene	gene1951	http://www.ncbi.nlm.nih.gov/gene/?term=NMB2010
NEIS1096	58	NMB1156	NMB1156	cysG-1	cysG-1	1163999	1165450	-	siroheme synthase	Identified by similarity to EGAD:142433%3B match to protein family HMM PF00590%3B match to protein family HMM TIGR01469%3B match to protein family HMM TIGR01470	gene	gene1119	http://www.ncbi.nlm.nih.gov/gene/?term=NMB1156
NEIS0323	58	NMB1900	NMB1900	ppk	ppk	1999890	2002040	+	polyphosphate kinase	Catalyzes the reversible transfer of the terminal phosphate of ATP to form a long chain polyphosphate	gene	gene1847	http://www.ncbi.nlm.nih.gov/gene/?term=NMB1900
NEIS1090	59	NMB1150	NMB1150	ilvD-1	ilvD-1	1155323	1157182	-	dihydroxy-acid dehydratase	Catalyzes the dehydration of 2%2C3-dihydroxy-3-methylbutanoate to 3-methyl-2-oxobutanoate in valine and isoleucine biosynthesis	gene	gene1113	http://www.ncbi.nlm.nih.gov/gene/?term=NMB1150
NEIS0636	59	NMB0685	NMB0685		NMB0685	710833	711156	-	hypothetical protein		gene	gene666	http://www.ncbi.nlm.nih.gov/gene/?term=NMB0685
NEIS1185	59	NMB1029	NMB1029	aspA	aspA	1043182	1044579	-	aspartate ammonia-lyase	Catalyzes the formation of fumarate from aspartate	gene	gene1001	http://www.ncbi.nlm.nih.gov/gene/?term=NMB1029
NEIS1466	59	NMB1538	NMB1538	rpoD	rpoD	1589876	1591804	+	RNA polymerase sigma factor RpoD	Sigma factors are initiation factors that promote the attachment of RNA polymerase to specific initiation sites and are then released%3B this is the primary sigma factor of bacteria	gene	gene1488	http://www.ncbi.nlm.nih.gov/gene/?term=NMB1538
NEIS0829	60	NMB0888	NMB0888		NMB0888	908705	909646	+	hypothetical protein		gene	gene867	http://www.ncbi.nlm.nih.gov/gene/?term=NMB0888
NEIS0354	60	NMB1864	NMB1864	hemL	hemL	1967566	1968849	-	glutamate-1-semialdehyde aminotransferase	Converts (S)-4-amino-5-oxopentanoate to 5-aminolevulinate during the porphyrin biosynthesis pathway	gene	gene1813	http://www.ncbi.nlm.nih.gov/gene/?term=NMB1864
NEIS1984	60	NMB2007	NMB2007		NMB2007	2119500	2120891	+	ATP-dependent DNA helicase	Identified by similarity to GP:1742299	gene	gene1948	http://www.ncbi.nlm.nih.gov/gene/?term=NMB2007
NEIS1303	60	NMB1368	NMB1368		NMB1368	1392179	1393567	+	ATP-dependent RNA helicase	Identified by similarity to EGAD:20681%3B match to protein family HMM PF00270%3B match to protein family HMM PF00271	gene	gene1321	http://www.ncbi.nlm.nih.gov/gene/?term=NMB1368
NEIS1363	60	NMB1428	NMB1428		NMB1428	1464464	1466260	+	aminopeptidase	Identified by similarity to GP:2760920%3B match to protein family HMM PF00557	gene	gene1379	http://www.ncbi.nlm.nih.gov/gene/?term=NMB1428
NEIS0734	60	NMB0782	NMB0782	radA	radA	808020	809399	+	DNA repair protein RadA	Sms%3B stabilizes the strand-invasion intermediate during the DNA repair%3B involved in recombination of donor DNA and plays an important role in DNA damage repair after exposure to mutagenic agents	gene	gene763	http://www.ncbi.nlm.nih.gov/gene/?term=NMB0782
NEIS1577	61	NMB1659	NMB1659	spoT	spoT	1732354	1734510	-	guanosine-3'%2C5'-bis(diphosphate) 3'-pyrophosphohydrolase	Identified by similarity to EGAD:12642%3B match to protein family HMM PF01842%3B match to protein family HMM PF01966%3B match to protein family HMM PF02824%3B match to protein family HMM PF04607%3B match to protein family HMM TIGR00691	gene	gene1615	http://www.ncbi.nlm.nih.gov/gene/?term=NMB1659
NEIS0290	61	NMB0284	NMB0284	purB	purB	291263	292633	+	adenylosuccinate lyase	Catalyzes two discrete reactions in the de novo synthesis of purines: the cleavage of adenylosuccinate and succinylaminoimidazole carboxamide ribotide	gene	gene279	http://www.ncbi.nlm.nih.gov/gene/?term=NMB0284
NEIS1213	61	NMB1280	NMB1280		NMB1280	1293559	1294986	-	hypothetical protein		gene	gene1236	http://www.ncbi.nlm.nih.gov/gene/?term=NMB1280
NEIS0794	61	NMB0854	NMB0854	hisS	hisS	879452	880747	-	histidyl-tRNA synthetase	Catalyzes a two-step reaction%2C first charging a histidine molecule by linking its carboxyl group to the alpha-phosphate of ATP%2C followed by transfer of the aminoacyl-adenylate to its tRNA%3B class II aminoacyl-tRNA synthetase%3B forms homodimers%3B some organisms have a paralogous gene%2C hisZ%2C that is similar to hisS and produces a protein that performs the first step in histidine biosynth…	gene	gene831	http://www.ncbi.nlm.nih.gov/gene/?term=NMB0854
NEIS1347	61	NMB1416	NMB1416	pepN	pepN	1449457	1452060	-	aminopeptidase	Identified by similarity to EGAD:22470%3B match to protein family HMM PF01433%3B match to protein family HMM TIGR02414	gene	gene1367	http://www.ncbi.nlm.nih.gov/gene/?term=NMB1416
NEIS0555	62	NMB0612	NMB0612	potC	potC	642519	643406	+	spermidine/putrescine ABC transporter permease	Identified by similarity to EGAD:18692%3B match to protein family HMM PF00528	gene	gene596	http://www.ncbi.nlm.nih.gov/gene/?term=NMB0612
NEIS1342	62	NMB1400	NMB1400		NMB1400	1429441	1431669	-	ABC transporter family protein	Identified by similarity to GP:505571%3B match to protein family HMM PF00005%3B match to protein family HMM PF00664%3B match to protein family HMM PF03412%3B match to protein family HMM TIGR01846	gene	gene1353	http://www.ncbi.nlm.nih.gov/gene/?term=NMB1400
NEIS1223	62	NMB1288	NMB1288	nrdB	nrdB	1303363	1304496	-	ribonucleotide-diphosphate reductase subunit beta	B2 or R2 protein%3B type 1a enzyme%3B Catalyzes the rate-limiting step in dNTP synthesis%3B converts nucleotides to deoxynucleotides%3B forms a homodimer and then a multimeric complex with NrdA	gene	gene1244	http://www.ncbi.nlm.nih.gov/gene/?term=NMB1288
NEIS0244	62	NMB0249	NMB0249	nuoG	nuoG	252733	254994	+	NADH dehydrogenase subunit G	Catalyzes the transfer of electrons from NADH to ubiquinone	gene	gene246	http://www.ncbi.nlm.nih.gov/gene/?term=NMB0249
NEIS0307	62	NMB1916	NMB1916	fabH	fabH	2013972	2014934	+	3-oxoacyl-ACP synthase	FabH%3B beta-ketoacyl-acyl carrier protein synthase III%3B Catalyzes the condensation of acetyl-CoA With malonyl-ACP to initiate cycles of fatty acid elongation%3B differs from 3-oxoacyl-(acyl carrier protein) synthase I and II in that it utilizes CoA thioesters as primers rather than acyl-ACPs	gene	gene1863	http://www.ncbi.nlm.nih.gov/gene/?term=NMB1916
NEIS1093	62	NMB1153	NMB1153	cysN-1	cysN-1	1160962	1162248	-	sulfate adenylyltransferase subunit 1	Identified by similarity to EGAD:18882%3B match to protein family HMM PF00009%3B match to protein family HMM PF03144%3B match to protein family HMM TIGR02034	gene	gene1116	http://www.ncbi.nlm.nih.gov/gene/?term=NMB1153
NEIS1092	62	NMB1152	NMB1152	cysJ-1	cysJ-1	1159151	1160965	-	sulfite reductase flavoprotein subunit alpha	Identified by similarity to EGAD:22695%3B match to protein family HMM PF00175%3B match to protein family HMM PF00258%3B match to protein family HMM PF00667%3B match to protein family HMM TIGR01931	gene	gene1115	http://www.ncbi.nlm.nih.gov/gene/?term=NMB1152
NEIS1569	62	NMB1653	NMB1653		NMB1653	1721032	1721304	-	hypothetical protein	ACT domain-containing protein	gene	gene1604	http://www.ncbi.nlm.nih.gov/gene/?term=NMB1653
NEIS0978	62	NMB0992	NMB0992	hsf	hsf	1005589	1007364	-	adhesin	Identified by similarity to EGAD:131908%3B match to protein family HMM PF03895%3B match to protein family HMM PF05662	gene	gene967	http://www.ncbi.nlm.nih.gov/gene/?term=NMB0992
NEIS0261	63	NMB0267	NMB0267		NMB0267	270443	271162	-	hypothetical protein	Identified by similarity to EGAD:27846%3B match to protein family HMM PF03330%3B match to protein family HMM TIGR00413	gene	gene263	http://www.ncbi.nlm.nih.gov/gene/?term=NMB0267
NEIS1208	63	NMB1277	NMB1277		NMB1277	1287803	1289830	-	BCCT family transporter	Identified by similarity to EGAD:28684%3B match to protein family HMM PF02028%3B match to protein family HMM TIGR00842	gene	gene1233	http://www.ncbi.nlm.nih.gov/gene/?term=NMB1277
NEIS1655	63	NMB1735	NMB1735	relA	relA	1817604	1819817	+	GTP pyrophosphokinase	Identified by similarity to GP:2739435%3B match to protein family HMM PF01842%3B match to protein family HMM PF02824%3B match to protein family HMM PF04607%3B match to protein family HMM TIGR00691	gene	gene1693	http://www.ncbi.nlm.nih.gov/gene/?term=NMB1735
NEIS1436	63	NMB1506	NMB1506	argS	argS	1554939	1556657	+	arginyl-tRNA synthetase	Catalyzes a two-step reaction%2C first charging an arginine molecule by linking its carboxyl group to the alpha-phosphate of ATP%2C followed by transfer of the aminoacyl-adenylate to its tRNA%3B class-I aminoacyl-tRNA synthetase	gene	gene1456	http://www.ncbi.nlm.nih.gov/gene/?term=NMB1506
NEIS0669	63	NMB0718	NMB0718	hemH	hemH	748528	749610	-	ferrochelatase	Protoheme ferro-lyase%3B catalyzes the insertion of a ferrous ion into protoporphyrin IX to form protoheme%3B involved in protoheme biosynthesis%3B in some organisms this protein is membrane-associated while in others it is cytosolic	gene	gene697	http://www.ncbi.nlm.nih.gov/gene/?term=NMB0718
NEIS1262	64	NMB1325	NMB1325		NMB1325	1340748	1342910	+	cation transporter E1-E2 family ATPase	Identified by similarity to EGAD:98230%3B match to protein family HMM PF00122%3B match to protein family HMM PF00403%3B match to protein family HMM PF00702%3B match to protein family HMM TIGR01494%3B match to protein family HMM TIGR01511%3B match to protein family HMM TIGR01525	gene	gene1280	http://www.ncbi.nlm.nih.gov/gene/?term=NMB1325
NEIS1679	64	NMB0470	NMB0470		NMB0470	491265	492731	+	C4-dicarboxylate transporter	Identified by similarity to EGAD:107946%3B match to protein family HMM PF00939%3B match to protein family HMM TIGR00785	gene	gene463	http://www.ncbi.nlm.nih.gov/gene/?term=NMB0470
NEIS1288	64	NMB1353	NMB1353		NMB1353	1375792	1377135	-	aldehyde dehydrogenase	Identified by similarity to EGAD:91347%3B match to protein family HMM PF00171	gene	gene1306	http://www.ncbi.nlm.nih.gov/gene/?term=NMB1353
NEIS1405	64	NMB1467	NMB1467	ppx	ppx	1516525	1518033	+	exopolyphosphatase	Identified by similarity to GP:3452466%3B match to protein family HMM PF02541	gene	gene1419	http://www.ncbi.nlm.nih.gov/gene/?term=NMB1467
NEIS0272	64	NMB0277	NMB0277	mviN	mviN	279721	281262	-	virulence factor MviN	Identified by similarity to EGAD:90808%3B match to protein family HMM PF03023%3B match to protein family HMM TIGR01695	gene	gene272	http://www.ncbi.nlm.nih.gov/gene/?term=NMB0277
NEIS1234	64	NMB1297	NMB1297		NMB1297	1312816	1314792	+	membrane-bound lytic murein transglycosylase D	Identified by similarity to EGAD:8903%3B match to protein family HMM PF01464%3B match to protein family HMM PF01476%3B match to protein family HMM PF06474	gene	gene1253	http://www.ncbi.nlm.nih.gov/gene/?term=NMB1297
NEIS1469	64	NMB1541	NMB1541	lbpB	lbpB	1597306	1599519	-	lactoferrin-binding protein	Identified by similarity to GP:3582728%3B match to protein family HMM PF01298	gene	gene1491	http://www.ncbi.nlm.nih.gov/gene/?term=NMB1541
NEIS1952	64	NMB1976	NMB1976	lysA	lysA	2074556	2075800	-	diaminopimelate decarboxylase	Identified by similarity to EGAD:6236%3B match to protein family HMM PF00278%3B match to protein family HMM PF02784%3B match to protein family HMM TIGR01048	gene	gene1917	http://www.ncbi.nlm.nih.gov/gene/?term=NMB1976
NEIS1601	65	NMB1683	NMB1683		NMB1683	1759943	1760467	-	dinucleoside polyphosphate hydrolase	Hydrolyzes diadenosine polyphosphate	gene	gene1640	http://www.ncbi.nlm.nih.gov/gene/?term=NMB1683
NEIS0429	65	NMB1792	NMB1792		NMB1792	1880890	1882140	-	sensor histidine kinase	Identified by similarity to EGAD:28685%3B match to protein family HMM PF00512%3B match to protein family HMM PF00672%3B match to protein family HMM PF02518	gene	gene1744	http://www.ncbi.nlm.nih.gov/gene/?term=NMB1792
NEIS1735	65	NMB0428	NMB0428		NMB0428	438487	439797	+	hypothetical protein	Identified by similarity to EGAD:44500%3B match to protein family HMM PF00860	gene	gene422	http://www.ncbi.nlm.nih.gov/gene/?term=NMB0428
NEIS1694	66	NMB0456	NMB0456	amiC	amiC	468331	469581	-	N-acetylmuramoyl-L-alanine amidase	Identified by similarity to EGAD:36618%3B match to protein family HMM PF01520	gene	gene449	http://www.ncbi.nlm.nih.gov/gene/?term=NMB0456
NEIS1371	66	NMB1436	NMB1436		NMB1436	1476812	1477591	+	hypothetical protein	Identified by similarity to EGAD:89510%3B match to protein family HMM PF02754	gene	gene1386	http://www.ncbi.nlm.nih.gov/gene/?term=NMB1436
NEIS1138	66	NMB1238	NMB1238		NMB1238	1244242	1245780	-	peptidyl-prolyl cis-trans isomerase-like protein	Identified by similarity to EGAD:91215	gene	gene1194	http://www.ncbi.nlm.nih.gov/gene/?term=NMB1238
NEIS0774	66	NMB0836	NMB0836	clpA	clpA	861674	863983	-	ATP-dependent Clp protease ATP-binding subunit ClpA	Identified by similarity to EGAD:17776%3B match to protein family HMM PF00004%3B match to protein family HMM PF02861%3B match to protein family HMM PF07724	gene	gene814	http://www.ncbi.nlm.nih.gov/gene/?term=NMB0836
NEIS0969	66	NMB0989	NMB0989		NMB0989	1003522	1003686	+	hypothetical protein		gene	gene964	http://www.ncbi.nlm.nih.gov/gene/?term=NMB0989
NEIS1837	66	NMB0334	NMB0334	pgi	pgi	342515	344158	+	glucose-6-phosphate isomerase	Functions in sugar metabolism in glycolysis and the Embden-Meyerhof pathways (EMP) and in gluconeogenesis%3B catalyzes reversible isomerization of glucose-6-phosphate to fructose-6-phosphate%3B member of PGI family	gene	gene329	http://www.ncbi.nlm.nih.gov/gene/?term=NMB0334
NEIS1903	67	NMB1930	NMB1930	glyS	glyS	2027805	2029868	-	glycyl-tRNA synthetase subunit beta	Glycine--tRNA ligase beta chain%3B glyS%3B class II aminoacyl tRNA synthetase%3B tetramer of alpha(2)beta(2)%3B Catalyzes a two-step reaction%3B first charging a glycine molecule by linking the carboxyl group to the alpha-phosphate of ATP%3B second by transfer of the aminoacyl-adenylate to its tRNA	gene	gene1875	http://www.ncbi.nlm.nih.gov/gene/?term=NMB1930
NEIS2021	67	NMB2040	NMB2040	thiC	thiC	2159620	2161521	-	thiamine biosynthesis protein ThiC	Required for the synthesis of the hydromethylpyrimidine moiety of thiamine	gene	gene1985	http://www.ncbi.nlm.nih.gov/gene/?term=NMB2040
NEIS1722	67	NMB0439	NMB0439		NMB0439	451884	453038	+	hypothetical protein	Identified by similarity to EGAD:148199%3B match to protein family HMM PF05940	gene	gene433	http://www.ncbi.nlm.nih.gov/gene/?term=NMB0439
NEIS1856	67	NMB0315	NMB0315		NMB0315	326142	327434	+	hypothetical protein	Identified by similarity to GP:146890%3B match to protein family HMM PF01551	gene	gene310	http://www.ncbi.nlm.nih.gov/gene/?term=NMB0315
NEIS1017	67	NMB1055	NMB1055	glyA	glyA	1074262	1075512	-	serine hydroxymethyltransferase	Catalyzes the reaction of glycine With 5%2C10-methylenetetrahydrofolate to form L-serine and tetrahydrofolate	gene	gene1026	http://www.ncbi.nlm.nih.gov/gene/?term=NMB1055
NEIS0763	67	NMB0812	NMB0812		NMB0812	837238	838617	-	multidrug efflux protein	NorM%3B MdtK%3B functions as a Na(+)/drug antiporter%3B inactivation in Vibrio cholerae results in susceptibility to fluoroquinolones	gene	gene793	http://www.ncbi.nlm.nih.gov/gene/?term=NMB0812
NEIS0343	68	NMB1876	NMB1876	argA	argA	1979380	1980690	+	N-acetylglutamate synthase	Catalyzes the formation of N-acetyl-L-glutamate from L-glutamate and acetyl-CoA in arginine biosynthesis	gene	gene1824	http://www.ncbi.nlm.nih.gov/gene/?term=NMB1876
NEIS0211	68	NMB0216	NMB0216	kat	kat	221438	222952	-	catalase	Identified by similarity to EGAD:21555%3B match to protein family HMM PF00199	gene	gene216	http://www.ncbi.nlm.nih.gov/gene/?term=NMB0216
NEIS1963	68	NMB1988	NMB1988	frpB	frpB	2092652	2094796	+	iron-regulated outer membrane protein FrpB	Identified by similarity to EGAD:133971%3B match to protein family HMM PF00593%3B match to protein family HMM PF07715%3B match to protein family HMM TIGR01783	gene	gene1929	http://www.ncbi.nlm.nih.gov/gene/?term=NMB1988
NEIS0614	68	NMB0666	NMB0666	ligA-1	ligA-1	692639	695164	-	DNA ligase	Identified by similarity to EGAD:14652%3B match to protein family HMM PF00533%3B match to protein family HMM PF01653%3B match to protein family HMM PF03119%3B match to protein family HMM PF03120%3B match to protein family HMM TIGR00575	gene	gene647	http://www.ncbi.nlm.nih.gov/gene/?term=NMB0666
NEIS1297	68	NMB1362	NMB1362		NMB1362	1385471	1387012	-	oxalate/formate antiporter	Identified by similarity to EGAD:105396%3B match to protein family HMM PF07690	gene	gene1315	http://www.ncbi.nlm.nih.gov/gene/?term=NMB1362
NEIS1058	68	NMB1115	NMB1115		NMB1115	1129189	1131162	+	tail fiber protein	Identified by similarity to EGAD:68685%3B match to protein family HMM PF07484	gene	gene1083	http://www.ncbi.nlm.nih.gov/gene/?term=NMB1115
NEIS1809	68	NMB0359	NMB0359	glnA	glnA	365978	367396	+	glutamine synthetase	Identified by similarity to EGAD:130497%3B match to protein family HMM PF00120%3B match to protein family HMM PF03951%3B match to protein family HMM TIGR00653	gene	gene355	http://www.ncbi.nlm.nih.gov/gene/?term=NMB0359
NEIS0475	68	NMB0536	NMB0536		NMB0536	557514	558893	+	Na+/H+ antiporter	Identified by similarity to EGAD:15401%3B match to protein family HMM PF03553%3B match to protein family HMM TIGR00931	gene	gene520	http://www.ncbi.nlm.nih.gov/gene/?term=NMB0536
NEIS1473	69	NMB1556	NMB1556	mnmA	mnmA	1615775	1616878	-	tRNA-specific 2-thiouridylase MnmA	Catalyzes a sulfuration reaction to synthesize 2-thiouridine at the U34 position of tRNAs	gene	gene1503	http://www.ncbi.nlm.nih.gov/gene/?term=NMB1556
NEIS0251	69	NMB0257	NMB0257	nuoL	nuoL	259503	261527	+	NADH dehydrogenase subunit L	Catalyzes the transfer of electrons from NADH to ubiquinone	gene	gene254	http://www.ncbi.nlm.nih.gov/gene/?term=NMB0257
NEIS1859	69	NMB0312	NMB0312	vapA	vapA	321328	323187	+	ATPase		gene	gene307	http://www.ncbi.nlm.nih.gov/gene/?term=NMB0312
NEIS1326	69	NMB1388	NMB1388	pgi	pgi	1414892	1416538	-	glucose-6-phosphate isomerase	Functions in sugar metabolism in glycolysis and the Embden-Meyerhof pathways (EMP) and in gluconeogenesis%3B catalyzes reversible isomerization of glucose-6-phosphate to fructose-6-phosphate%3B member of PGI family	gene	gene1341	http://www.ncbi.nlm.nih.gov/gene/?term=NMB1388
NEIS1247	69	NMB1310	NMB1310	ispG	ispG	1327455	1328720	+	4-hydroxy-3-methylbut-2-en-1-yl diphosphate synthase	Catalyzes the conversion of 2C-methyl-D-erythritol 2%2C4-cyclodiphosphate into 4-hydroxy-3-methyl-2-en-1-yl diphosphate%3B involved in isoprenoid synthesis	gene	gene1266	http://www.ncbi.nlm.nih.gov/gene/?term=NMB1310
NEIS0941	69	NMB0962	NMB0962	uvrA	uvrA	978339	981188	-	excinuclease ABC subunit A	The UvrABC repair system catalyzes the recognition and processing of DNA lesions. UvrA is an ATPase and a DNA-Binding protein. A damage recognition complex composed of 2 uvrA and 2 uvrB subunits scans DNA for abnormalities. When the presence of a lesion has been verified by uvrB%2C the uvrA molecules dissociate	gene	gene938	http://www.ncbi.nlm.nih.gov/gene/?term=NMB0962
NEIS1874	70	NMB0307	NMB0307	aroG	aroG	316410	317465	+	phospho-2-dehydro-3-deoxyheptonate aldolase	Catalyzes the formation of 3-deoxy-D-arabino-hept-2-ulosonate 7 phosphate from phosphoenolpyruvate and D-erythrose 4-phosphate%2C phenylalanine sensitive	gene	gene302	http://www.ncbi.nlm.nih.gov/gene/?term=NMB0307
NEIS1426	70	NMB1493	NMB1493	cstA	cstA	1538930	1541011	+	carbon starvation protein A	Identified by similarity to EGAD:8578%3B match to protein family HMM PF02554	gene	gene1443	http://www.ncbi.nlm.nih.gov/gene/?term=NMB1493
NEIS0737	70	NMB0785	NMB0785	recB	recB	810794	814408	-	exodeoxyribonuclease V subunit RecB	Identified by similarity to EGAD:28326%3B match to protein family HMM PF00580%3B match to protein family HMM TIGR00609	gene	gene766	http://www.ncbi.nlm.nih.gov/gene/?term=NMB0785
NEIS0253	70	NMB0259	NMB0259	nuoN	nuoN	263129	264571	+	NADH dehydrogenase subunit N	Catalyzes the transfer of electrons from NADH to quinone	gene	gene256	http://www.ncbi.nlm.nih.gov/gene/?term=NMB0259
NEIS1135	70	NMB1235	NMB1235		NMB1235	1241772	1243019	-	hypothetical protein	Identified by similarity to EGAD:91112%3B match to protein family HMM PF02687%3B match to protein family HMM TIGR02212	gene	gene1191	http://www.ncbi.nlm.nih.gov/gene/?term=NMB1235
NEIS1471	70	NMB1554	NMB1554	pyrG	pyrG	1612288	1613922	-	CTP synthetase	CTP synthase%3B cytidine triphosphate synthetase%3B Catalyzes the ATP-dependent amination of UTP to CTP With either L-glutamine or ammonia as the source of nitrogen%3B in Escherichia coli this enzyme forms a homotetramer	gene	gene1501	http://www.ncbi.nlm.nih.gov/gene/?term=NMB1554
NEIS1600	71	NMB1682	NMB1682	parE	parE	1757891	1759876	-	DNA topoisomerase IV subunit B	Decatenates newly replicated chromosomal DNA and relaxes positive and negative DNA supercoiling	gene	gene1639	http://www.ncbi.nlm.nih.gov/gene/?term=NMB1682
NEIS0652	71	NMB0702	NMB0702	comA	comA	732566	734641	+	competence protein	Identified by similarity to EGAD:32733%3B match to protein family HMM PF00753%3B match to protein family HMM PF03772%3B match to protein family HMM TIGR00360%3B match to protein family HMM TIGR00361	gene	gene682	http://www.ncbi.nlm.nih.gov/gene/?term=NMB0702
NEIS0609	71	NMB0661	NMB0661		NMB0661	687395	688852	-	bis(5'-nucleosyl)-tetraphosphatase	Identified by similarity to EGAD:13777%3B match to protein family HMM TIGR00668	gene	gene643	http://www.ncbi.nlm.nih.gov/gene/?term=NMB0661
NEIS0242	71	NMB0246	NMB0246	nuoF	nuoF	250158	251459	+	NADH dehydrogenase subunit F	Identified by similarity to EGAD:102346%3B match to protein family HMM PF01512%3B match to protein family HMM TIGR01959	gene	gene243	http://www.ncbi.nlm.nih.gov/gene/?term=NMB0246
NEIS0357	71	NMB1861	NMB1861	accC	accC	1964072	1965433	+	acetyl-CoA carboxylase biotin carboxylase	Identified by similarity to EGAD:27995%3B match to protein family HMM PF00289%3B match to protein family HMM PF02785%3B match to protein family HMM PF02786%3B match to protein family HMM TIGR00514	gene	gene1810	http://www.ncbi.nlm.nih.gov/gene/?term=NMB1861
NEIS0230	71	NMB0232	NMB0232	uvrD	uvrD	239387	241594	+	DNA helicase II	Identified by similarity to EGAD:14237%3B match to protein family HMM PF00580%3B match to protein family HMM TIGR01075	gene	gene231	http://www.ncbi.nlm.nih.gov/gene/?term=NMB0232
NEIS0275	71	NMB0280	NMB0280		NMB0280	283438	285714	+	organic solvent tolerance protein	Identified by similarity to EGAD:7471%3B match to protein family HMM PF04453	gene	gene275	http://www.ncbi.nlm.nih.gov/gene/?term=NMB0280
NEIS0694	72	NMB0740	NMB0740	recN	recN	771293	772966	+	DNA repair protein RecN	Identified by similarity to GP:1788969%3B match to protein family HMM TIGR00634	gene	gene720	http://www.ncbi.nlm.nih.gov/gene/?term=NMB0740
NEIS1361	72	NMB1425	NMB1425	lysS	lysS	1461087	1462598	-	lysyl-tRNA synthetase	Class II%3B LysRS2%3B catalyzes a two-step reaction%2C first charging a lysine molecule by linking its carboxyl group to the alpha-phosphate of ATP%2C followed by transfer of the aminoacyl-adenylate to its tRNA%3B in Methanosarcina barkeri%2C LysRS2 charges both tRNA molecules for lysine that exist in this organism and in addition can charge the tRNAPyl With lysine in the presence of LysRS1	gene	gene1376	http://www.ncbi.nlm.nih.gov/gene/?term=NMB1425
NEIS1368	72	NMB1434	NMB1434		NMB1434	1473483	1475009	-	phopholipase D-family protein	Identified by similarity to EGAD:90768%3B match to protein family HMM PF00614	gene	gene1384	http://www.ncbi.nlm.nih.gov/gene/?term=NMB1434
NEIS0059	72	NMB0075	NMB0075		NMB0075	84243	86516	+	transcriptional accessory protein Tex	Identified by similarity to EGAD:97859%3B match to protein family HMM PF00575	gene	gene75	http://www.ncbi.nlm.nih.gov/gene/?term=NMB0075
NEIS1760	72	NMB0407	NMB0407	dsbA-3	dsbA-3	414509	415153	+	thiol:disulfide interchange protein DsbA	Identified by similarity to EGAD:98963%3B match to protein family HMM PF01323	gene	gene399	http://www.ncbi.nlm.nih.gov/gene/?term=NMB0407
NEIS2047	72	NMB2066	NMB2066	tldD	tldD	2188871	2190313	-	metalloprotease TldD	Identified by similarity to EGAD:30245%3B match to protein family HMM PF01523	gene	gene2012	http://www.ncbi.nlm.nih.gov/gene/?term=NMB2066
NEIS0641	73	NMB0690	NMB0690	purF	purF	716132	717676	-	amidophosphoribosyltransferase	Catalyzes first step of the de novo purine nucleotide biosynthetic pathway	gene	gene671	http://www.ncbi.nlm.nih.gov/gene/?term=NMB0690
NEIS1131	73	NMB1231	NMB1231	lon	lon	1235427	1237889	-	ATP-dependent protease La	Identified by similarity to EGAD:18728%3B match to protein family HMM PF00004%3B match to protein family HMM PF02190%3B match to protein family HMM PF05362%3B match to protein family HMM TIGR00763	gene	gene1187	http://www.ncbi.nlm.nih.gov/gene/?term=NMB1231
NEIS0048	74	NMB0064	NMB0064	galE	galE	73081	74100	-	UDP-glucose 4-epimerase	Identified by similarity to EGAD:16384%3B match to protein family HMM PF01370%3B match to protein family HMM PF07993%3B match to protein family HMM TIGR01179	gene	gene64	http://www.ncbi.nlm.nih.gov/gene/?term=NMB0064
NEIS0550	74	NMB0607	NMB0607	secD	secD	636746	638602	+	preprotein translocase subunit SecD	Part of the preprotein secretory system%3B when complexed with proteins SecF and YajC%2C SecDFyajC stimulates the proton motive force-driven protein translocation%2C and appears to be required for the release of mature proteins from the extracytoplasmic side of the membrane	gene	gene591	http://www.ncbi.nlm.nih.gov/gene/?term=NMB0607
NEIS2062	74	NMB2083	NMB2083	cysS	cysS	2204591	2206012	-	cysteinyl-tRNA synthetase	Catalyzes a two-step reaction%3B charges a cysteine by linking its carboxyl group to the alpha-phosphate of ATP then transfers the aminoacyl-adenylate to its tRNA	gene	gene2031	http://www.ncbi.nlm.nih.gov/gene/?term=NMB2083
NEIS0813	74	NMB0872	NMB0872		NMB0872	891454	893298	+	hypothetical protein	Identified by similarity to EGAD:30939%3B match to protein family HMM PF07719	gene	gene848	http://www.ncbi.nlm.nih.gov/gene/?term=NMB0872
NEIS0127	75	NMB0138	NMB0138	fusA	fusA	147402	149507	+	elongation factor G	EF-G%3B promotes GTP-dependent translocation of the ribosome during translation%3B many organisms have multiple copies of this gene	gene	gene136	http://www.ncbi.nlm.nih.gov/gene/?term=NMB0138
NEIS0676	75	NMB0724	NMB0724	pheS	pheS	754557	755549	+	phenylalanyl-tRNA synthetase subunit alpha	Catalyzes a two-step reaction%2C first charging a phenylalanine molecule by linking its carboxyl group to the alpha-phosphate of ATP%2C followed by transfer of the aminoacyl-adenylate to its tRNA%3B forms a heterotetramer of alpha(2)beta(2)%3B binds two magnesium ions per tetramer%3B type 1 subfamily	gene	gene704	http://www.ncbi.nlm.nih.gov/gene/?term=NMB0724
NEIS2017	75	NMB2036	NMB2036	truA	truA	2154537	2155334	+	tRNA pseudouridine synthase A	Mediates pseudouridylation (positions 38%2C 39%2C 40) at the tRNA anticodon region which contributes to the structural stability	gene	gene1981	http://www.ncbi.nlm.nih.gov/gene/?term=NMB2036
NEIS1982	75	NMB2005	NMB2005	argJ	argJ	2116621	2117841	+	bifunctional ornithine acetyltransferase/N-acetylglutamate synthase	Bifunctional arginine biosynthesis protein ArgJ%3B functions at the 1st and 5th steps in arginine biosynthesis%3B involved in synthesis of acetylglutamate from glutamate and acetyl-CoA and ornithine by transacetylation between acetylornithine and glutmate	gene	gene1946	http://www.ncbi.nlm.nih.gov/gene/?term=NMB2005
NEIS2161	75	NMB0067	NMB0067		NMB0067	76613	77290	-	polysialic acid capsule biosynthesis protein SiaD	Identified by similarity to GP:530041	gene	gene67	http://www.ncbi.nlm.nih.gov/gene/?term=NMB0067
NEIS1557	76	NMB1643	NMB1643	infB	infB	1707403	1710291	+	translation initiation factor IF-2	Protects formylmethionyl-tRNA from spontaneous hydrolysis and promotes its binding to the 30S ribosomal subunits during initiation of protein synthesis. Also involved in the hydrolysis of GTP during the formation of the 70S ribosomal complex	gene	gene1594	http://www.ncbi.nlm.nih.gov/gene/?term=NMB1643
NEIS1673	76	NMB0475	NMB0475		NMB0475	497071	498462	+	hypothetical protein		gene	gene468	http://www.ncbi.nlm.nih.gov/gene/?term=NMB0475
NEIS1271	77	NMB1333	NMB1333		NMB1333	1352394	1354184	-	hypothetical protein	Identified by similarity to EGAD:27923%3B match to protein family HMM PF01551	gene	gene1287	http://www.ncbi.nlm.nih.gov/gene/?term=NMB1333
NEIS1269	77	NMB1331	NMB1331	uvrB	uvrB	1348427	1350454	-	excinuclease ABC subunit B	The UvrABC repair system catalyzes the recognition and processing of DNA lesions. The beta-hairpin of the Uvr-B subunit is inserted between the strands%2C where it probes for the presence of a lesion	gene	gene1285	http://www.ncbi.nlm.nih.gov/gene/?term=NMB1331
NEIS0417	78	NMB1804	NMB1804		NMB1804	1892340	1894355	-	cytochrome c-type biogenesis protein	Identified by similarity to GP:3790604%3B match to protein family HMM PF05140	gene	gene1754	http://www.ncbi.nlm.nih.gov/gene/?term=NMB1804
NEIS1553	78	NMB1638	NMB1638		NMB1638	1701922	1703556	-	hypothetical protein	Identified by similarity to EGAD:20220%3B match to protein family HMM PF00884%3B match to protein family HMM PF08019	gene	gene1589	http://www.ncbi.nlm.nih.gov/gene/?term=NMB1638
NEIS1070	79	NMB1131	NMB1131	hscA	hscA	1141076	1142938	+	chaperone protein HscA	Involved in the maturation of iron-sulfur cluster-containing proteins	gene	gene1096	http://www.ncbi.nlm.nih.gov/gene/?term=NMB1131
NEIS0304	79	NMB1919	NMB1919		NMB1919	2016546	2018411	+	ABC transporter ATP-binding protein	Identified by similarity to EGAD:6816%3B match to protein family HMM PF00005%3B match to protein family HMM PF00664%3B match to protein family HMM TIGR02203	gene	gene1866	http://www.ncbi.nlm.nih.gov/gene/?term=NMB1919
NEIS1032	79	NMB1068	NMB1068	proA	proA	1087646	1088908	-	gamma-glutamyl phosphate reductase	Catalyzes the phosphorylation of L-glutamate during the proline biosynthesis pathway	gene	gene1038	http://www.ncbi.nlm.nih.gov/gene/?term=NMB1068
NEIS1829	80	NMB0341	NMB0341		NMB0341	349788	352415	-	T-cell stimulating protein TspA	Identified by similarity to GP:3413497%3B match to protein family HMM PF01476	gene	gene336	http://www.ncbi.nlm.nih.gov/gene/?term=NMB0341
NEIS1413	80	NMB1476	NMB1476	gluD	gluD	1526157	1527422	-	glutamate dehydrogenase	Identified by similarity to EGAD:20751%3B match to protein family HMM PF00208%3B match to protein family HMM PF02812	gene	gene1428	http://www.ncbi.nlm.nih.gov/gene/?term=NMB1476
NEIS1920	80	NMB1949	NMB1949		NMB1949	2044059	2045909	+	soluble lytic murein transglycosylase	Identified by similarity to EGAD:23218%3B match to protein family HMM PF01464	gene	gene1891	http://www.ncbi.nlm.nih.gov/gene/?term=NMB1949
NEIS1379	81	NMB1443	NMB1443	dnaX	dnaX	1484248	1486362	+	DNA polymerase III subunits gamma and tau	Catalyzes the DNA-template-directed extension of the 3'-end of a DNA strand%3B the tau chain serves as a scaffold to help in the dimerizaton of the alpha%2Cepsilon and theta core complex%3B the gamma chain seems to interact with the delta and delta' subunits to transfer the beta subunit on the DNA	gene	gene1394	http://www.ncbi.nlm.nih.gov/gene/?term=NMB1443
NEIS1159	81	NMB1258	NMB1258		NMB1258	1265774	1267084	-	recombination factor protein RarA	Identified by similarity to EGAD:28582%3B match to protein family HMM PF00004	gene	gene1214	http://www.ncbi.nlm.nih.gov/gene/?term=NMB1258
NEIS0520	81	NMB0578	NMB0578	nosD	nosD	606028	607062	+	copper ABC transporter substrate-binding protein	Identified by similarity to EGAD:35473%3B match to protein family HMM PF05048	gene	gene562	http://www.ncbi.nlm.nih.gov/gene/?term=NMB0578
NEIS1015	81	NMB1051	NMB1051		NMB1051	1068672	1070582	-	ABC transporter ATP-binding protein	Identified by similarity to EGAD:28306%3B match to protein family HMM PF00005	gene	gene1022	http://www.ncbi.nlm.nih.gov/gene/?term=NMB1051
NEIS0408	81	NMB1812	NMB1812	pilQ	pilQ	1901643	1903952	+	Tfp pilus assembly protein PilQ	This PilQ differs from other reported Neisseria PilQ sequences primarily in the length of a repeat region and in the reading frame at the extreme C-terminus%2C where this sequence follows the consensus of homologs from non-Neisserial species.%3B identified by similarity to EGAD:40690%3B match to protein family HMM PF00263%3B match to protein family HMM PF03958%3B match to protein family HMM PF076…	gene	gene1762	http://www.ncbi.nlm.nih.gov/gene/?term=NMB1812
NEIS1518	82	NMB1595	NMB1595	alaS	alaS	1656722	1659346	+	alanyl-tRNA synthetase	Catalyzes a two-step reaction%2C first charging an alanyl molecule by linking its carboxyl group to the alpha-phosphate of ATP%2C followed by transfer of the aminoacyl-adenylate to its tRNA	gene	gene1548	http://www.ncbi.nlm.nih.gov/gene/?term=NMB1595
NEIS1548	82	NMB1622	NMB1622	norB	norB	1685330	1687585	-	nitric oxide reductase	Identified by similarity to GP:2584871	gene	gene1574	http://www.ncbi.nlm.nih.gov/gene/?term=NMB1622
NEIS0057	82	NMB0073	NMB0073	ctrC	ctrC	82735	83532	+	capsule polysaccharide export inner-membrane protein	Identified by similarity to EGAD:15907%3B match to protein family HMM PF01061	gene	gene73	http://www.ncbi.nlm.nih.gov/gene/?term=NMB0073
NEIS1721	82	NMB0440	NMB0440		NMB0440	453095	453967	-	prephenate dehydrogenase	Identified by similarity to EGAD:156224%3B match to protein family HMM PF02153	gene	gene434	http://www.ncbi.nlm.nih.gov/gene/?term=NMB0440
NEIS0681	82	NMB0728	NMB0728	pheT	pheT	758934	761297	+	phenylalanyl-tRNA synthetase subunit beta	Catalyzes a two-step reaction%2C first charging a phenylalanine molecule by linking its carboxyl group to the alpha-phosphate of ATP%2C followed by transfer of the aminoacyl-adenylate to its tRNA%3B forms a tetramer of alpha(2)beta(2)%3B binds two magnesium ions per tetramer%3B type 2 subfamily	gene	gene708	http://www.ncbi.nlm.nih.gov/gene/?term=NMB0728
NEIS0224	83	NMB0224	NMB0224	glnE	glnE	230563	233253	+	bifunctional glutamine-synthetase adenylyltransferase/deadenyltransferase	Catalyzes the ATP-dependent addition of AMP to a subunit of glutamine synthetase%3B also catalyzes the reverse reaction - deadenylation%3B adenylation/deadenylation of glutamine synthetase subunits is important for the regulation of this enzyme	gene	gene223	http://www.ncbi.nlm.nih.gov/gene/?term=NMB0224
NEIS1684	83	NMB0466	NMB0466	aspS	aspS	485743	487551	+	aspartyl-tRNA synthetase	Catalyzes a two-step reaction%2C first charging an aspartate molecule by linking its carboxyl group to the alpha-phosphate of ATP%2C followed by transfer of the aminoacyl-adenylate to its tRNA%3B contains discriminating and non-discriminating subtypes	gene	gene459	http://www.ncbi.nlm.nih.gov/gene/?term=NMB0466
NEIS1987	83	NMB2011	NMB2011		NMB2011	2124759	2128178	+	hypothetical protein		gene	gene1952	http://www.ncbi.nlm.nih.gov/gene/?term=NMB2011
NEIS0523	84	NMB0581	NMB0581		NMB0581	608461	610122	-	electron transfer flavoprotein-ubiquinone oxidoreductase	Identified by similarity to EGAD:128939%3B match to protein family HMM PF05187	gene	gene565	http://www.ncbi.nlm.nih.gov/gene/?term=NMB0581
NEIS0056	84	NMB0072	NMB0072	ctrB	ctrB	81572	82735	+	capsule polysaccharide export inner-membrane protein	Identified by similarity to EGAD:20633%3B match to protein family HMM PF02706%3B match to protein family HMM TIGR01010	gene	gene72	http://www.ncbi.nlm.nih.gov/gene/?term=NMB0072
NEIS0489	85	NMB0549	NMB0549	ybjZ	ybjZ	573745	575679	+	ABC transporter ATP-binding protein	Identified by similarity to EGAD:91762%3B match to protein family HMM PF00005%3B match to protein family HMM PF02687	gene	gene533	http://www.ncbi.nlm.nih.gov/gene/?term=NMB0549
NEIS0664	86	NMB0713	NMB0713	lnt	lnt	744476	746050	-	apolipoprotein N-acyltransferase	Transfers the fatty acyl group on membrane lipoproteins	gene	gene693	http://www.ncbi.nlm.nih.gov/gene/?term=NMB0713
NEIS1657	86	NMB1737	NMB1737		NMB1737	1821061	1822464	-	secretion protein	Identified by similarity to EGAD:40992%3B match to protein family HMM PF02321	gene	gene1695	http://www.ncbi.nlm.nih.gov/gene/?term=NMB1737
NEIS0510	86	NMB0569	NMB0569	nqrA	nqrA	596603	597946	-	Na(+)-translocating NADH-quinone reductase subunit A	Uses the energy from reduction of ubiquinone-1 to ubiquinol to move Na(+) ions from the cytoplasm to the periplasm	gene	gene553	http://www.ncbi.nlm.nih.gov/gene/?term=NMB0569
NEIS1786	86	NMB0379	NMB0379	hemN	hemN	381742	383163	-	coproporphyrinogen III oxidase	Catalyzes the oxygen-independent formation of protoporphyrinogen-IX from coproporphyrinogen-III	gene	gene374	http://www.ncbi.nlm.nih.gov/gene/?term=NMB0379
NEIS1777	87	NMB0390	NMB0390	mapA	mapA	393268	395526	+	maltose phosphorylase	Identified by similarity to GP:3724125%3B match to protein family HMM PF03632%3B match to protein family HMM PF03633%3B match to protein family HMM PF03636	gene	gene383	http://www.ncbi.nlm.nih.gov/gene/?term=NMB0390
NEIS1210	88	NMB1278	NMB1278	gcr	gcr	1290119	1292125	+	site-specific recombinase	Identified by similarity to EGAD:142439	gene	gene1234	http://www.ncbi.nlm.nih.gov/gene/?term=NMB1278
NEIS1508	88	NMB1587	NMB1587		NMB1587	1649055	1650158	-	protease	SohB%3B periplasmic protein%3B member of the peptidase S49 family	gene	gene1535	http://www.ncbi.nlm.nih.gov/gene/?term=NMB1587
NEIS0173	88	NMB0182	NMB0182	omp85	omp85	178420	180813	-	outer membrane protein OMP85	Identified by similarity to GP:2460281%3B match to protein family HMM PF01103%3B match to protein family HMM PF07244	gene	gene179	http://www.ncbi.nlm.nih.gov/gene/?term=NMB0182
NEIS0672	88	NMB0720	NMB0720	thrS	thrS	751043	752956	+	threonyl-tRNA synthetase	Catalyzes a two-step reaction%2C first charging a threonine molecule by linking its carboxyl group to the alpha-phosphate of ATP%2C followed by transfer of the aminoacyl-adenylate to its tRNA%3B catalyzes the formation of threonyl-tRNA(Thr) from threonine and tRNA(Thr)	gene	gene700	http://www.ncbi.nlm.nih.gov/gene/?term=NMB0720
NEIS0750	88	NMB0798	NMB0798	ftsH	ftsH	824003	825970	-	cell division protein FtsH	Identified by similarity to EGAD:13183%3B match to protein family HMM PF00004%3B match to protein family HMM PF01434%3B match to protein family HMM PF06480%3B match to protein family HMM TIGR01241	gene	gene779	http://www.ncbi.nlm.nih.gov/gene/?term=NMB0798
NEIS2138	89	NMB2160	NMB2160	mutS	mutS	2269649	2272243	+	DNA mismatch repair protein MutS	This protein performs the mismatch recognition step during the DNA repair process	gene	gene2103	http://www.ncbi.nlm.nih.gov/gene/?term=NMB2160
NEIS0927	91	NMB0950	NMB0950	sdhA	sdhA	963223	964986	+	succinate dehydrogenase flavoprotein subunit	Identified by similarity to GP:3273345%3B match to protein family HMM PF00890%3B match to protein family HMM PF02910%3B match to protein family HMM PF07992%3B match to protein family HMM TIGR01812%3B match to protein family HMM TIGR01816	gene	gene926	http://www.ncbi.nlm.nih.gov/gene/?term=NMB0950
NEIS1638	91	NMB1720	NMB1720	recC	recC	1799914	1803123	-	exodeoxyribonuclease V subunit RecC	Identified by similarity to EGAD:8221%3B match to protein family HMM PF04257%3B match to protein family HMM TIGR01450	gene	gene1677	http://www.ncbi.nlm.nih.gov/gene/?term=NMB1720
NEIS1589	91	NMB1671	NMB1671	pqiB	pqiB	1745248	1746909	+	paraquat-inducible protein B	Identified by similarity to EGAD:91619%3B match to protein family HMM PF02470	gene	gene1627	http://www.ncbi.nlm.nih.gov/gene/?term=NMB1671
NEIS1957	92	NMB1982	NMB1982	polA	polA	2078537	2081353	+	DNA polymerase I	Identified by similarity to EGAD:23009%3B match to protein family HMM PF00476%3B match to protein family HMM PF01367%3B match to protein family HMM PF01612%3B match to protein family HMM PF02739%3B match to protein family HMM TIGR00593	gene	gene1923	http://www.ncbi.nlm.nih.gov/gene/?term=NMB1982
NEIS1765	93	NMB0402	NMB0402	putP	putP	409698	411224	-	sodium/proline symporter	Identified by similarity to EGAD:13061%3B match to protein family HMM PF00474%3B match to protein family HMM TIGR00813%3B match to protein family HMM TIGR02121	gene	gene394	http://www.ncbi.nlm.nih.gov/gene/?term=NMB0402
NEIS0383	93	NMB1833	NMB1833	ileS	ileS	1930584	1933373	-	isoleucyl-tRNA synthetase	IleRS%3B catalyzes the formation of isoleucyl-tRNA(Ile) from isoleucine and tRNA(Ile)%3B since isoleucine and other amino acids such as valine are similar%2C there are additional editing function in this enzyme%3B one is involved in hydrolysis of activated valine-AMP and the other is involved in deacylation of mischarged Val-tRNA(Ile)%3B there are two active sites%2C one for aminoacylation and on…	gene	gene1783	http://www.ncbi.nlm.nih.gov/gene/?term=NMB1833
NEIS0414	93	NMB1807	NMB1807	ponA	ponA	1896148	1898544	-	penicillin-binding protein 1	Identified by similarity to EGAD:138031%3B match to protein family HMM PF00905%3B match to protein family HMM PF00912%3B match to protein family HMM TIGR02074	gene	gene1757	http://www.ncbi.nlm.nih.gov/gene/?term=NMB1807
NEIS0433	93	NMB1788	NMB1788	recG	recG	1876300	1878342	-	ATP-dependent DNA helicase RecG	Catalyzes branch migration in Holliday junction intermediates	gene	gene1740	http://www.ncbi.nlm.nih.gov/gene/?term=NMB1788
NEIS0007	94	NMB0030	NMB0030	metG	metG	25679	27736	-	methionyl-tRNA synthetase	Methionine--tRNA ligase%3B MetRS%3B adds methionine to tRNA(Met) with cleavage of ATP to AMP and diphosphate%3B some MetRS enzymes form dimers depending on a C-terminal domain that is also found in other proteins such as Trbp111 in Aquifex aeolicus and the cold-shock protein CsaA from Bacillus subtilis while others do not%3B four subfamilies exist based on sequence motifs and zinc content	gene	gene29	http://www.ncbi.nlm.nih.gov/gene/?term=NMB0030
NEIS0922	94	NMB0944	NMB0944	metH	metH	957285	959561	+	5-methyltetrahydropteroyltriglutamate/homocysteine S-methyltransferase	Catalyzes the transfer of a methyl group from 5-methyltetrahydrofolate to homocysteine to form methionine	gene	gene921	http://www.ncbi.nlm.nih.gov/gene/?term=NMB0944
NEIS1682	95	NMB0468	NMB0468	speA	speA	488153	490045	+	arginine decarboxylase	Catalyzes the formation of agmatine from arginine in putrescine and spermidine biosynthesis	gene	gene461	http://www.ncbi.nlm.nih.gov/gene/?term=NMB0468
NEIS0586	96	NMB0643	NMB0643		NMB0643	675650	677476	+	MafB-like protein	Identified by similarity to GP:4838555%3B match to protein family HMM PF06255	gene	gene628	http://www.ncbi.nlm.nih.gov/gene/?term=NMB0643
NEIS0931	96	NMB0955	NMB0955	sucA	sucA	967665	970493	+	2-oxoglutarate dehydrogenase E1	SucA%3B E1 component of the oxoglutarate dehydrogenase complex which catalyzes the formation of succinyl-CoA from 2-oxoglutarate%3B SucA Catalyzes the reaction of 2-oxoglutarate with dihydrolipoamide succinyltransferase-lipoate to form dihydrolipoamide succinyltransferase-succinyldihydrolipoate and carbon dioxide	gene	gene931	http://www.ncbi.nlm.nih.gov/gene/?term=NMB0955
NEIS0495	96	NMB0554	NMB0554	dnaK	dnaK	582560	584488	-	molecular chaperone DnaK	Heat shock protein 70%3B assists in folding of nascent polypeptide chains%3B refolding of misfolded proteins%3B utilizes ATPase activity to help fold%3B co-chaperones are DnaJ and GrpE%3B multiple copies in some bacteria	gene	gene538	http://www.ncbi.nlm.nih.gov/gene/?term=NMB0554
NEIS1844	97	NMB0329	NMB0329	pilF	pilF	337395	339071	+	type IV pilus assembly protein	Identified by similarity to EGAD:21691%3B match to protein family HMM PF00437%3B match to protein family HMM PF05157%3B match to protein family HMM TIGR02538	gene	gene324	http://www.ncbi.nlm.nih.gov/gene/?term=NMB0329
NEIS1104	97	NMB1203	NMB1203	glnD	glnD	1207366	1209924	-	protein-PII uridylyltransferase	Identified by similarity to EGAD:8965%3B match to protein family HMM PF01842%3B match to protein family HMM PF01966%3B match to protein family HMM TIGR01693	gene	gene1161	http://www.ncbi.nlm.nih.gov/gene/?term=NMB1203
NEIS0110	97	NMB0118	NMB0118	topA	topA	126674	128980	+	DNA topoisomerase I	Catalyzes the ATP-dependent breakage of single-stranded DNA followed by passage and rejoining%3B maintains net negative superhelicity	gene	gene112	http://www.ncbi.nlm.nih.gov/gene/?term=NMB0118
NEIS1943	98	NMB1969	NMB1969		NMB1969	2061453	2064701	+	serotype-1-specific antigen	Identified by similarity to EGAD:23198%3B match to protein family HMM PF00082%3B match to protein family HMM PF03797%3B match to protein family HMM TIGR01414	gene	gene1910	http://www.ncbi.nlm.nih.gov/gene/?term=NMB1969
NEIS0066	99	NMB0082	NMB0082	lipA	lipA	91315	93429	+	capsule polysaccharide modification protein	Identified by similarity to EGAD:15481%3B match to protein family HMM PF05159	gene	gene80	http://www.ncbi.nlm.nih.gov/gene/?term=NMB0082
NEIS1556	100	NMB1642	NMB1642	nusA	nusA	1705889	1707391	+	transcription elongation factor NusA	Modifies transcription through interactions with RNA polymerase affecting elongation%2C readthrough%2C termination%2C and antitermination	gene	gene1593	http://www.ncbi.nlm.nih.gov/gene/?term=NMB1642
NEIS0204	100	NMB0212	NMB0212	gyrB	gyrB	214197	216587	-	DNA gyrase subunit B	Negatively supercoils closed circular double-stranded DNA	gene	gene212	http://www.ncbi.nlm.nih.gov/gene/?term=NMB0212
NEIS0535	101	NMB0593	NMB0593		NMB0593	623180	625606	-	hypothetical protein	Identified by similarity to EGAD:37591%3B match to protein family HMM PF00583%3B match to protein family HMM PF02629	gene	gene577	http://www.ncbi.nlm.nih.gov/gene/?term=NMB0593
NEIS1428	102	NMB1497	NMB1497		NMB1497	1543272	1546037	+	TonB-dependent receptor	Identified by similarity to EGAD:28219%3B match to protein family HMM PF00593%3B match to protein family HMM PF07715	gene	gene1447	http://www.ncbi.nlm.nih.gov/gene/?term=NMB1497
NEIS1201	102	NMB1270	NMB1270		NMB1270	1279679	1281310	-	hypothetical protein	Identified by similarity to EGAD:132853	gene	gene1226	http://www.ncbi.nlm.nih.gov/gene/?term=NMB1270
NEIS1263	102	NMB1326	NMB1326	uvrC	uvrC	1343007	1344860	+	excinuclease ABC subunit C	The UvrABC repair system catalyzes the recognition and processing of DNA lesions. UvrC both incises the 5' and 3' sides of the lesion. The N-terminal half is responsible for the 3' incision and the C-terminal half is responsible for the 5' incision	gene	gene1281	http://www.ncbi.nlm.nih.gov/gene/?term=NMB1326
NEIS1102	102	NMB1200	NMB1200		NMB1200	1202310	1204685	+	ribonuclease R	Identified by similarity to EGAD:24912%3B match to protein family HMM PF00575%3B match to protein family HMM PF00773%3B match to protein family HMM TIGR00358%3B match to protein family HMM TIGR02063	gene	gene1158	http://www.ncbi.nlm.nih.gov/gene/?term=NMB1200
NEIS1633	102	NMB1715	NMB1715	mtrD	mtrD	1791967	1795170	-	multiple transferable resistance system protein MtrD	Identified by similarity to EGAD:152391%3B match to protein family HMM PF00873%3B match to protein family HMM TIGR00915	gene	gene1672	http://www.ncbi.nlm.nih.gov/gene/?term=NMB1715
NEIS0184	103	NMB0193	NMB0193	gidA	gidA	191350	193245	-	tRNA uridine 5-carboxymethylaminomethyl modification protein GidA	GidA%3B glucose-inhibited cell division protein A%3B involved in the 5-carboxymethylaminomethyl modification (mnm(5)s(2)U) of the wobble uridine base in some tRNAs	gene	gene191	http://www.ncbi.nlm.nih.gov/gene/?term=NMB0193
NEIS1882	103	NMB0296	NMB0296		NMB0296	306459	307265	+	hypothetical protein		gene	gene290	http://www.ncbi.nlm.nih.gov/gene/?term=NMB0296
NEIS1729	104	NMB0433	NMB0433	acnA	acnA	443557	446163	+	aconitate hydratase	Catalyzes the conversion of citrate to isocitrate	gene	gene427	http://www.ncbi.nlm.nih.gov/gene/?term=NMB0433
NEIS1251	107	NMB1314	NMB1314	ftsK-2	ftsK-2	1331391	1333829	-	cell division protein FtsK	Identified by similarity to EGAD:30442%3B match to protein family HMM PF01580	gene	gene1269	http://www.ncbi.nlm.nih.gov/gene/?term=NMB1314
NEIS0164	107	NMB0174	NMB0174	valS	valS	168422	171259	-	valyl-tRNA synthetase	Valine--tRNA ligase%3B ValRS%3B converts valine ATP and tRNA(Val) to AMP PPi and valyl-tRNA(Val)%3B class-I aminoacyl-tRNA synthetase type 1 subfamily%3B has a posttransfer editing process to hydrolyze mischarged Thr-tRNA(Val) which is done by the editing domain	gene	gene171	http://www.ncbi.nlm.nih.gov/gene/?term=NMB0174
NEIS1170	108	NMB1042	NMB1042		NMB1042	1057346	1059817	+	cation transporter E1-E2 family ATPase	Identified by similarity to EGAD:135627%3B match to protein family HMM PF00122%3B match to protein family HMM PF00403%3B match to protein family HMM PF00702%3B match to protein family HMM TIGR01494%3B match to protein family HMM TIGR01511%3B match to protein family HMM TIGR01525	gene	gene1014	http://www.ncbi.nlm.nih.gov/gene/?term=NMB1042
NEIS0389	109	NMB1827	NMB1827	dnaE	dnaE	1919893	1923327	+	DNA polymerase III subunit alpha	Identified by similarity to EGAD:20624%3B match to protein family HMM PF01336%3B match to protein family HMM PF02231%3B match to protein family HMM PF02811%3B match to protein family HMM PF07733%3B match to protein family HMM TIGR00594	gene	gene1777	http://www.ncbi.nlm.nih.gov/gene/?term=NMB1827
NEIS0269	109	NMB0274	NMB0274	recQ	recQ	275435	277735	-	ATP-dependent DNA helicase	Identified by similarity to GP:148221%3B match to protein family HMM PF00270%3B match to protein family HMM PF00271%3B match to protein family HMM PF00570%3B match to protein family HMM TIGR00614%3B match to protein family HMM TIGR01389	gene	gene269	http://www.ncbi.nlm.nih.gov/gene/?term=NMB0274
NEIS2042	110	NMB2061	NMB2061	ppc	ppc	2181630	2184332	-	phosphoenolpyruvate carboxylase	Catalyzes the formation of oxaloacetate from phosphoenolpyruvate	gene	gene2007	http://www.ncbi.nlm.nih.gov/gene/?term=NMB2061
NEIS0206	111	NMB0214	NMB0214	prlC	prlC	217817	219853	+	oligopeptidase A	Identified by similarity to EGAD:28851%3B match to protein family HMM PF01432	gene	gene214	http://www.ncbi.nlm.nih.gov/gene/?term=NMB0214
NEIS0326	111	NMB1897	NMB1897	leuS	leuS	1995949	1998579	-	leucyl-tRNA synthetase	Leucine--tRNA ligase%3B LeuRS%3B class-I aminoacyl-tRNA synthetase%3B charges leucine by linking carboxyl group to alpha-phosphate of ATP and then transfers aminoacyl-adenylate to its tRNA%3B due to the large number of codons that tRNA(Leu) Recognizes%2C the leucyl-tRNA synthetase does not recognize the anticodon loop of the tRNA%2C but instead recognition is dependent on a conserved discriminato…	gene	gene1844	http://www.ncbi.nlm.nih.gov/gene/?term=NMB1897
NEIS0201	113	NMB0209	NMB0209	kefB	kefB	209520	211496	+	glutathione-regulated potassium-efflux system protein	Identified by similarity to EGAD:29394%3B match to protein family HMM PF02080%3B match to protein family HMM PF02254	gene	gene205	http://www.ncbi.nlm.nih.gov/gene/?term=NMB0209
NEIS1278	113	NMB1341	NMB1341	aceE	aceE	1359205	1361868	+	pyruvate dehydrogenase subunit E1	E1 component%3B part of pyruvate dehydrogenase%3B forms a complex With DlaT and LpdC	gene	gene1294	http://www.ncbi.nlm.nih.gov/gene/?term=NMB1341
NEIS1497	114	NMB1577	NMB1577	ilvI	ilvI	1637875	1639602	-	acetolactate synthase isozyme III large subunit	Identified by similarity to EGAD:28577%3B match to protein family HMM PF00205%3B match to protein family HMM PF02776%3B match to protein family HMM TIGR00118	gene	gene1524	http://www.ncbi.nlm.nih.gov/gene/?term=NMB1577
NEIS1226	115	NMB1291	NMB1291	nrdA	nrdA	1306808	1309087	-	ribonucleotide-diphosphate reductase subunit alpha	Catalyzes the rate-limiting step in dNTP synthesis	gene	gene1247	http://www.ncbi.nlm.nih.gov/gene/?term=NMB1291
NEIS2129	115	NMB2151	NMB2151	purD	purD	2261115	2262386	-	phosphoribosylamine--glycine ligase	Catalyzes the formation of N(1)-(5-phospho-D-ribosyl)glycinamide from 5-phospho-D-ribosylamine and glycine in purine biosynthesis	gene	gene2094	http://www.ncbi.nlm.nih.gov/gene/?term=NMB2151
NEIS1214	117	NMB1281	NMB1281	mfd	mfd	1295171	1299310	+	transcription-repair coupling factor	Identified by similarity to EGAD:28258%3B match to protein family HMM PF00270%3B match to protein family HMM PF00271%3B match to protein family HMM PF02559%3B match to protein family HMM PF03461%3B match to protein family HMM PF04851%3B match to protein family HMM TIGR00580	gene	gene1237	http://www.ncbi.nlm.nih.gov/gene/?term=NMB1281
NEIS1320	118	NMB1384	NMB1384	gyrA	gyrA	1409972	1412722	+	DNA gyrase subunit A	Identified by similarity to EGAD:21888%3B match to protein family HMM PF00521%3B match to protein family HMM PF03989%3B match to protein family HMM TIGR01063	gene	gene1337	http://www.ncbi.nlm.nih.gov/gene/?term=NMB1384
NEIS1525	119	NMB1605	NMB1605	parC	parC	1665175	1667478	+	DNA topoisomerase IV subunit A	Decatenates newly replicated chromosomal DNA and relaxes positive and negative DNA supercoiling	gene	gene1556	http://www.ncbi.nlm.nih.gov/gene/?term=NMB1605
NEIS1031	120	NMB1067	NMB1067	ftsK-1	ftsK-1	1084377	1087421	+	cell division protein FtsK	Identified by similarity to EGAD:30442%3B match to protein family HMM PF01580	gene	gene1037	http://www.ncbi.nlm.nih.gov/gene/?term=NMB1067
NEIS0484	122	NMB0545	NMB0545		NMB0545	566907	570392	+	hypothetical protein	Identified by similarity to EGAD:37839%3B match to protein family HMM PF02463%3B match to protein family HMM PF02483%3B match to protein family HMM TIGR02168	gene	gene529	http://www.ncbi.nlm.nih.gov/gene/?term=NMB0545
NEIS1766	127	NMB0401	NMB0401	putA	putA	405844	409449	-	bifunctional proline dehydrogenase/pyrroline-5-carboxylate dehydrogenase	Proline utilization protein A%3B multifunctional protein that functions in proline catabolism in the first two enzymatic steps resulting in the conversion of proline to glutamate%3B in Escherichia coli this protein self regulates transcription via a DNA-Binding domain at the N-terminus but the protein from Pseudomonas does not have this domain	gene	gene393	http://www.ncbi.nlm.nih.gov/gene/?term=NMB0401
NEIS1492	128	NMB1572	NMB1572	acnB	acnB	1631974	1634559	+	bifunctional aconitate hydratase 2/2-methylisocitrate dehydratase	Catalyzes the conversion of citrate to isocitrate and the conversion of 2-methylaconitate to 2-methylisocitrate	gene	gene1519	http://www.ncbi.nlm.nih.gov/gene/?term=NMB1572
NEIS0620	129	NMB0671	NMB0671	sfcA	sfcA	699369	700649	+	malate oxidoreductase	Identified by similarity to GP:1799887%3B match to protein family HMM PF00390%3B match to protein family HMM PF03949	gene	gene652	http://www.ncbi.nlm.nih.gov/gene/?term=NMB0671
NEIS0124	129	NMB0133	NMB0133	rpoC	rpoC	141375	145550	+	DNA-directed RNA polymerase subunit beta'	DNA-dependent RNA polymerase Catalyzes the transcription of DNA into RNA using the four ribonucleoside triphosphates as substrates. Subunit beta' binds to sigma factor allowing it to bind to the -10 region of the promoter	gene	gene131	http://www.ncbi.nlm.nih.gov/gene/?term=NMB0133
NEIS0985	130	NMB0998	NMB0998		NMB0998	1014959	1018792	+	oxidoreductase	Identified by similarity to EGAD:156263%3B match to protein family HMM PF00037%3B match to protein family HMM PF01565%3B match to protein family HMM PF02754%3B match to protein family HMM PF02913	gene	gene973	http://www.ncbi.nlm.nih.gov/gene/?term=NMB0998
NEIS1959	136	NMB1985	NMB1985	hap	hap	2084859	2089232	-	adhesion and penetration protein	Identified by similarity to GP:1408569%3B match to protein family HMM PF02395%3B match to protein family HMM PF03212%3B match to protein family HMM PF03797%3B match to protein family HMM TIGR01414	gene	gene1926	http://www.ncbi.nlm.nih.gov/gene/?term=NMB1985
NEIS1690	137	NMB0461	NMB0461	tbp1	tbp1	477806	480553	+	transferrin-binding protein 1	Identified by similarity to EGAD:145507%3B match to protein family HMM PF00593%3B match to protein family HMM PF07715%3B match to protein family HMM TIGR01776%3B match to protein family HMM TIGR01786	gene	gene454	http://www.ncbi.nlm.nih.gov/gene/?term=NMB0461
NEIS0187	137	NMB0196	NMB0196	rne	rne	197445	200204	-	ribonuclease E	Identified by similarity to GP:49116%3B match to protein family HMM PF00575%3B match to protein family HMM TIGR00757	gene	gene194	http://www.ncbi.nlm.nih.gov/gene/?term=NMB0196
NEIS0123	139	NMB0132	NMB0132	rpoB	rpoB	137034	141218	+	DNA-directed RNA polymerase subunit beta	DNA-dependent RNA polymerase Catalyzes the transcription of DNA into RNA using the four ribonucleoside triphosphates as substrates%3B beta subunit is part of the catalytic core which binds with a sigma factor to produce the holoenzyme	gene	gene130	http://www.ncbi.nlm.nih.gov/gene/?term=NMB0132
NEIS1409	141	NMB1472	NMB1472	clpB	clpB	1520770	1523349	+	chaperone protein ClpB	Identified by similarity to EGAD:20010%3B match to protein family HMM PF00004%3B match to protein family HMM PF02861%3B match to protein family HMM PF07724	gene	gene1424	http://www.ncbi.nlm.nih.gov/gene/?term=NMB1472
NEIS0651	141	NMB0700	NMB0700	iga	iga	725708	731155	-	IgA-specific serine endopeptidase	Identified by similarity to GP:732874%3B match to protein family HMM PF02395%3B match to protein family HMM PF03212%3B match to protein family HMM PF03797%3B match to protein family HMM TIGR01414	gene	gene681	http://www.ncbi.nlm.nih.gov/gene/?term=NMB0700
NEIS0363	143	NMB1855	NMB1855	carB	carB	1956479	1959694	+	carbamoyl phosphate synthase large subunit	Four CarB-CarA dimers form the carbamoyl phosphate synthetase holoenzyme that catalyzes the production of carbamoyl phosphate%3B CarB is responsible for the amidotransferase activity	gene	gene1804	http://www.ncbi.nlm.nih.gov/gene/?term=NMB1855
NEIS1972	149	NMB1996	NMB1996	purL	purL	2102032	2105994	+	phosphoribosylformylglycinamidine synthase	Catalyzes the formation of 2-(formamido)-N1-(5-phospho-D-ribosyl)acetamidine from N2-formyl-N1-(5-phospho-D-ribosyl)glycinamide and L-glutamine in purine biosynthesis	gene	gene1937	http://www.ncbi.nlm.nih.gov/gene/?term=NMB1996
NEIS1130	150	NMB1230	NMB1230	hupB	hupB	1234976	1235245	-	DNA-binding protein HU-beta	Identified by similarity to EGAD:8583%3B match to protein family HMM PF00216	gene	gene1186	http://www.ncbi.nlm.nih.gov/gene/?term=NMB1230
NEIS0396	152	NMB1822	NMB1822	pglD	pglD	1914350	1916260	+	pilin glycosylation protein	Identified by similarity to GP:3299891%3B match to protein family HMM PF02719%3B match to protein family HMM PF07993	gene	gene1772	http://www.ncbi.nlm.nih.gov/gene/?term=NMB1822
NEIS0055	155	NMB0071	NMB0071	ctrA	ctrA	80382	81557	+	capsule polysaccharide export outer membrane protein	Identified by similarity to EGAD:23947%3B match to protein family HMM PF02563	gene	gene71	http://www.ncbi.nlm.nih.gov/gene/?term=NMB0071
NEIS1645	172	NMB1725	NMB1725	fixN	fixN	1807004	1808449	-	cbb3-type cytochrome c oxidase subunit I	CcoN%3B FixN	gene	gene1683	http://www.ncbi.nlm.nih.gov/gene/?term=NMB1725
NEIS0052	195	NMB0068	NMB0068	siaC	siaC	77374	78423	-	polysialic acid capsule biosynthesis protein SiaC	Identified by similarity to EGAD:19609%3B match to protein family HMM PF01354%3B match to protein family HMM PF03102	gene	gene68	http://www.ncbi.nlm.nih.gov/gene/?term=NMB0068
NEIS0418	197	NMB1803	NMB1803		NMB1803	1891160	1892347	-	cytochrome c-type biogenesis protein	Identified by similarity to GP:3790606%3B match to protein family HMM PF01578	gene	gene1753	http://www.ncbi.nlm.nih.gov/gene/?term=NMB1803
NEIS1468	200	NMB1540	NMB1540	lbpA	lbpA	1594478	1597309	-	lactoferrin-binding protein A	Identified by similarity to EGAD:40813%3B match to protein family HMM PF00593%3B match to protein family HMM PF07715%3B match to protein family HMM TIGR01776%3B match to protein family HMM TIGR01786	gene	gene1490	http://www.ncbi.nlm.nih.gov/gene/?term=NMB1540
NEIS2113	208	NMB2135	NMB2135		NMB2135	2243813	2248030	+	hypothetical protein	Identified by similarity to EGAD:29466%3B match to protein family HMM PF04357	gene	gene2079	http://www.ncbi.nlm.nih.gov/gene/?term=NMB2135
NEIS1191	252	NMB1024	NMB1024		NMB1024	1039674	1040540	-	hypothetical protein	Identified by similarity to EGAD:36674%3B match to protein family HMM PF01571	gene	gene996	http://www.ncbi.nlm.nih.gov/gene/?term=NMB1024
NEIS0044	274	NMB0060	NMB0060		NMB0060	68296	70314	+	hypothetical protein	Identified by similarity to EGAD:133403%3B match to protein family HMM PF03169%3B match to protein family HMM TIGR00728%3B match to protein family HMM TIGR00733	gene	gene60	http://www.ncbi.nlm.nih.gov/gene/?term=NMB0060
NEIS1464	295	NMB1536	NMB1536	secA	secA	1585022	1587772	+	preprotein translocase subunit SecA	Functions in protein export%3B can interact with acidic membrane phospholipids and the SecYEG protein complex%3B binds to preproteins%3B binds to ATP and undergoes a conformational change to promote membrane insertion of SecA/bound preprotein%3B ATP hydrolysis appears to drive release of the preprotein from SecA and deinsertion of SecA from the membrane%3B additional proteins SecD/F/YajC aid SecA…	gene	gene1486	http://www.ncbi.nlm.nih.gov/gene/?term=NMB1536
NEIS0053	337	NMB0069	NMB0069	siaB	siaB	78424	79110	-	polysialic acid capsule biosynthesis protein SiaB	Identified by similarity to EGAD:14454%3B match to protein family HMM PF02348	gene	gene69	http://www.ncbi.nlm.nih.gov/gene/?term=NMB0069
NEIS0054	401	NMB0070	NMB0070	synX	synX	79114	80247	-	polysialic acid capsule biosynthesis protein SynX	Identified by similarity to GP:460145%3B match to protein family HMM PF02350	gene	gene70	http://www.ncbi.nlm.nih.gov/gene/?term=NMB0070
