# Supplementary material for: Classification of Neisseria meningitidis genomes with a bag-of-words approach and machine learning
Source: iScience. 2024 Feb 16;27(3):109257. doi: 10.1016/j.isci.2024.109257 (PMC10910294; doi:10.1016/j.isci.2024.109257)
Supplement: Table S4. List of the genomes analyzed in this study, related to STAR Methods — A, the 19,498 genomes analyzed for the capsule task. B, the 9,402 genomes analyzed for the disease task. [file mmc3.xlsx]

## Sheet: Table S4 A capsule task
BIGSdb_ID	Label	Partition
35355	B	training
71736	B	validation
75150	B	training
71534	B	training
20807	B	training
75156	B	training
100393	B	training
71493	B	training
31189	B	training
100561	B	training
92854	B	training
74312	B	training
71489	B	training
27881	B	training
41848	B	training
88132	B	test
26033	B	training
42473	B	training
92844	B	training
71779	B	training
20082	B	training
41634	B	training
26543	B	training
72828	B	training
21441	B	training
71638	B	training
71772	B	training
71662	B	training
27987	B	training
26860	B	training
100517	B	training
80005	B	training
21307	B	training
1057	B	training
60293	Not B	validation
94302	Not B	training
56508	Not B	training
15176	Not B	training
29752	Not B	training
56472	Not B	training
56516	Not B	training
30168	Not B	training
95868	Not B	training
61942	Not B	training
57343	Not B	training
47184	Not B	training
97204	Not B	training
1211	Not B	training
100595	Not B	training
44021	Not B	training
39354	Not B	training
53953	Not B	training
39431	Not B	training
95898	Not B	training
28174	Not B	training
37679	Not B	test
21343	Not B	training
42206	Not B	training
63602	Not B	training
38334	Not B	test
92593	Not B	training
26486	Not B	training
86989	Not B	training
987	Not B	training
56473	Not B	training
31215	Not B	training
75088	Not B	training
54499	Not B	training
49619	B	training
52958	B	training
59406	B	training
91688	B	training
97593	B	training
50467	B	training
50237	B	training
100883	B	training
96783	B	training
59286	B	training
101025	B	training
96844	B	training
50426	B	training
41612	B	training
52590	B	training
101024	B	training
97589	B	training
96770	Not B	training
70817	Not B	training
58301	Not B	training
93933	Not B	training
71952	Not B	training
57504	Not B	training
56570	Not B	training
39228	Not B	training
56815	Not B	training
93847	Not B	training
93224	Not B	training
101003	Not B	training
96856	Not B	training
93266	Not B	training
96821	Not B	training
53159	Not B	training
56932	Not B	training
35422	B	training
41662	B	training
42372	B	training
42455	B	training
76966	B	training
35823	B	training
35580	B	training
59685	B	training
44641	B	training
41679	B	training
44772	B	validation
35612	B	training
29052	B	training
37744	B	training
44812	B	training
84268	Not B	training
642	Not B	training
102458	Not B	training
42543	Not B	training
44174	Not B	training
83693	Not B	training
40530	Not B	training
52824	Not B	training
35684	Not B	training
29225	Not B	training
35791	Not B	training
59854	Not B	training
44144	Not B	test
41747	Not B	training
75039	Not B	training
52564	B	training
79956	B	training
89072	B	training
60921	B	training
20932	B	training
89365	B	training
100722	B	training
59754	B	training
52543	B	training
100927	B	training
98473	B	training
89023	B	training
57406	B	training
50042	B	training
52893	B	training
97561	B	training
41621	B	training
55544	B	training
98367	B	training
85870	B	training
20787	B	training
52876	B	training
44490	B	training
89019	B	training
27943	B	training
77204	B	training
80295	B	training
79890	B	training
50053	B	training
49394	B	training
100732	B	training
91697	B	training
21332	B	training
20009	B	training
60323	Not B	training
89354	Not B	training
58175	Not B	training
26919	Not B	training
28331	Not B	training
53064	Not B	training
59112	Not B	training
29276	Not B	training
91886	Not B	training
60614	Not B	training
59268	Not B	training
49917	Not B	training
94659	Not B	training
21446	Not B	training
100789	Not B	training
44660	Not B	training
29891	Not B	training
50059	Not B	training
30086	Not B	training
94414	Not B	training
28320	Not B	training
29644	Not B	training
26966	Not B	training
39895	Not B	validation
70776	Not B	training
29709	Not B	training
83833	Not B	training
27551	Not B	test
83122	Not B	training
21352	Not B	training
57531	Not B	training
29292	Not B	training
74757	Not B	training
52934	Not B	training
97063	B	training
56723	Not B	test
36132	B	training
20075	B	training
30766	B	training
36136	B	training
39990	B	training
52388	B	training
46504	B	training
60979	B	training
20219	B	test
20361	B	training
20374	B	training
39174	B	training
42124	B	training
35263	B	validation
101073	B	training
19030	B	training
100611	B	validation
21387	B	training
21100	B	training
35265	B	training
28907	B	training
21191	B	training
61136	B	training
21442	B	training
80167	B	training
20258	B	training
20432	B	training
29811	B	training
20119	B	training
21260	B	training
49833	B	training
21097	B	training
53191	B	training
10500	B	training
20419	B	test
82505	B	training
29470	B	training
20192	B	training
28915	B	training
52230	B	training
26844	B	training
21411	B	training
20295	B	training
57922	B	training
100569	B	training
20024	B	training
1635	B	training
85541	B	training
47121	Not B	training
29695	Not B	training
29668	Not B	training
40399	Not B	training
21288	Not B	training
44982	Not B	training
88125	Not B	training
53388	Not B	training
44564	Not B	training
21375	Not B	training
54609	Not B	training
60969	Not B	test
44627	Not B	training
56502	Not B	training
54675	Not B	training
28154	Not B	training
34886	Not B	training
91878	Not B	training
36780	Not B	training
100137	Not B	training
63641	Not B	training
34888	Not B	training
47299	Not B	training
47201	Not B	training
34891	Not B	training
71657	Not B	training
38846	Not B	training
105731	Not B	training
28218	Not B	training
34875	Not B	training
44544	Not B	training
26225	Not B	training
34900	Not B	training
57064	Not B	training
60366	Not B	training
20347	Not B	test
29942	Not B	training
59130	Not B	training
43986	Not B	training
28117	Not B	training
41565	Not B	training
57054	Not B	training
40239	Not B	training
38424	Not B	validation
29634	Not B	training
60310	Not B	training
100199	Not B	training
21373	Not B	training
446	B	test
29196	B	training
30410	B	training
30913	B	training
37721	B	training
29123	B	validation
29013	B	training
40336	B	training
97490	B	training
51620	Not B	training
30980	Not B	training
30558	Not B	training
40731	Not B	training
97595	Not B	training
44896	Not B	training
38866	Not B	training
29122	Not B	training
40755	Not B	training
42153	B	test
40255	B	training
89420	B	training
71482	B	validation
89401	B	training
34659	B	training
71480	B	training
92794	B	training
74319	B	training
39190	B	training
39171	B	training
75147	B	training
35885	B	validation
35497	B	training
38098	B	training
76571	B	training
40009	B	training
39172	B	test
88181	B	training
35498	B	training
643	B	training
71547	B	training
51386	B	training
61164	Not B	training
35520	Not B	training
55110	Not B	training
61256	Not B	training
61366	Not B	training
76556	Not B	training
75063	Not B	training
85165	Not B	training
35886	Not B	training
37967	Not B	training
38076	Not B	test
61355	Not B	validation
61982	Not B	training
57957	Not B	validation
97193	Not B	training
34606	Not B	training
97162	Not B	training
46148	Not B	training
42612	Not B	training
58063	Not B	training
47316	Not B	training
43651	Not B	training
85182	Not B	training
59061	B	training
96504	B	training
56660	B	training
96979	B	training
71842	B	training
52863	B	training
71909	B	training
72627	B	training
56719	B	test
49235	B	training
61450	B	training
59427	Not B	training
59150	Not B	training
97454	Not B	training
83456	Not B	training
97346	Not B	training
50710	Not B	training
83186	Not B	training
101080	Not B	training
96359	Not B	training
57980	Not B	training
57234	Not B	training
83885	B	training
63504	B	training
100924	B	training
93236	B	training
100742	B	training
30723	B	training
86009	B	training
101098	B	training
94301	B	training
60976	B	training
54608	B	training
94452	B	training
49800	B	training
30731	B	training
50379	B	training
98355	B	training
63501	B	training
57018	B	training
100728	B	test
36830	B	training
917	B	validation
100762	B	training
94267	B	validation
85059	B	training
71094	Not B	training
70998	Not B	training
79925	Not B	training
44469	Not B	training
58286	Not B	training
60792	Not B	training
82446	Not B	training
58400	Not B	test
63574	Not B	training
82526	Not B	training
82437	Not B	training
93987	Not B	training
97287	Not B	training
36825	Not B	training
100990	Not B	training
83250	Not B	test
93250	Not B	training
60805	Not B	training
94596	Not B	training
56066	Not B	training
58436	Not B	training
44675	Not B	training
61468	Not B	training
58888	Not B	training
98476	B	training
30655	B	training
30373	B	training
30678	B	training
29085	B	training
42510	B	training
40748	Not B	training
60264	Not B	training
40590	Not B	training
57894	Not B	training
31106	Not B	training
42515	Not B	training
41567	B	training
58442	B	training
28055	B	training
28027	B	training
26270	B	training
35124	B	training
50031	B	training
21432	B	test
49514	B	training
20038	B	training
79958	B	training
80083	B	training
80042	B	training
98384	B	training
89453	B	training
59653	B	training
89271	B	training
21321	B	training
26867	B	training
20796	B	training
30706	B	training
28024	B	training
21266	B	training
55520	B	training
15321	B	training
26420	B	training
53342	B	training
43860	B	training
21104	B	training
43847	B	training
20739	B	training
31177	B	training
40467	B	training
31209	B	training
21360	B	training
91741	B	training
20428	B	training
8144	B	training
58408	Not B	training
56094	Not B	training
59453	Not B	training
27503	Not B	training
40472	Not B	training
60393	Not B	training
59756	Not B	training
41872	Not B	training
50941	Not B	training
63605	Not B	training
59766	Not B	training
83815	Not B	training
93458	Not B	training
26507	Not B	training
100642	Not B	training
50438	Not B	training
50257	Not B	training
59177	Not B	training
50335	Not B	training
89533	Not B	training
86031	Not B	training
29650	Not B	training
50082	Not B	training
28211	Not B	validation
50408	Not B	training
71110	Not B	training
50100	Not B	training
83788	Not B	training
29395	Not B	training
74755	Not B	training
21408	Not B	training
58429	Not B	training
42389	Not B	training
71114	Not B	training
57831	Not B	training
29278	Not B	training
56100	Not B	training
79965	Not B	training
74973	B	training
94038	B	training
71464	B	training
20448	B	training
21418	B	training
47106	B	training
71780	B	training
27799	B	training
97280	B	training
75537	B	training
72866	B	training
40324	B	test
100224	B	training
20078	B	training
100655	B	training
39966	B	training
28017	B	training
41962	B	test
34939	B	validation
98366	B	training
21388	B	training
27863	B	training
20751	B	training
35907	B	training
77282	B	training
28010	B	training
93666	B	training
21336	B	training
92832	B	training
20046	B	test
59633	B	training
27800	B	training
80100	B	training
42763	B	training
20802	B	training
42186	B	training
41795	B	training
40082	B	training
21396	B	training
100365	B	training
20370	B	training
1615	B	training
86980	Not B	training
51272	Not B	training
55201	Not B	training
51314	Not B	training
29856	Not B	training
8179	Not B	training
51238	Not B	training
60970	Not B	training
50841	Not B	training
50312	Not B	training
26126	Not B	training
29607	Not B	validation
50388	Not B	training
100618	Not B	training
50847	Not B	training
54477	Not B	training
46669	Not B	training
28198	Not B	training
30186	Not B	training
51382	Not B	training
100295	Not B	training
42883	Not B	training
100438	Not B	training
52882	Not B	training
34882	Not B	training
26159	Not B	training
50835	Not B	training
37722	Not B	training
91556	Not B	training
44562	Not B	training
92780	Not B	training
28209	Not B	training
30135	Not B	test
49975	Not B	training
41868	Not B	training
100460	Not B	training
73810	Not B	training
968	Not B	training
29928	Not B	training
60327	Not B	training
47125	Not B	training
26273	Not B	training
52963	B	training
101017	B	training
89307	B	training
81788	B	training
97358	B	training
97073	B	training
97442	B	training
83849	B	training
96549	B	training
96907	B	training
56686	B	training
96370	B	training
59068	B	training
93490	B	training
96955	B	training
96791	B	training
50655	B	training
101117	B	training
56721	B	training
56665	B	training
96560	B	training
96638	B	training
70837	B	training
56884	B	training
97319	B	test
56031	B	training
28047	B	training
96871	B	training
94112	B	training
49771	Not B	training
89921	Not B	training
96471	Not B	training
54829	Not B	training
54716	Not B	training
96790	Not B	test
96982	Not B	training
96972	Not B	training
50352	Not B	training
54843	Not B	training
50670	Not B	training
58357	Not B	training
96453	Not B	training
59430	Not B	validation
29499	Not B	training
50752	Not B	training
101016	Not B	training
50622	Not B	validation
50327	Not B	training
60906	Not B	training
85833	Not B	training
50717	Not B	training
50653	Not B	training
96723	Not B	training
50117	Not B	training
26450	Not B	training
96390	Not B	training
56813	Not B	test
54746	Not B	training
60459	B	training
72243	B	training
42454	B	training
42399	B	training
35504	B	training
53974	B	training
71574	B	training
35373	B	training
71555	B	training
20070	B	training
83947	B	training
88133	B	training
85371	B	training
100316	B	test
92545	B	training
75134	B	training
88143	B	training
26903	B	training
38016	B	training
21279	B	training
45003	B	test
40018	B	training
26364	B	training
71627	B	training
1631	B	training
37663	B	training
71583	B	training
71471	B	training
21361	B	training
60677	B	training
20423	B	training
47060	B	training
59519	B	training
47341	B	training
30053	B	training
92870	B	training
20350	B	training
650	B	training
51903	Not B	training
71721	Not B	training
46626	Not B	training
46561	Not B	training
38399	Not B	training
49277	Not B	training
59291	Not B	training
38106	Not B	training
57048	Not B	training
26083	Not B	training
72310	Not B	training
84906	Not B	training
75091	Not B	training
97268	Not B	training
94511	Not B	training
71790	Not B	training
85083	Not B	training
35801	Not B	training
42426	Not B	training
29838	Not B	training
47095	Not B	training
44661	Not B	training
34586	Not B	training
61946	Not B	training
21349	Not B	training
41525	Not B	training
59306	Not B	training
57015	Not B	training
29883	Not B	validation
56499	Not B	training
26150	Not B	training
47141	Not B	training
51431	Not B	training
47264	Not B	training
37998	Not B	training
95869	Not B	training
26107	Not B	training
67	Not B	training
35794	B	training
75121	B	training
42644	B	training
44701	B	training
38146	B	training
41686	B	training
97117	B	test
42623	B	training
60426	B	training
97859	B	training
42734	B	training
35506	B	training
41683	B	training
98340	B	training
98295	B	training
41512	B	training
39158	B	training
37984	B	training
44888	B	training
47017	B	training
41643	B	training
39444	B	training
93831	B	training
37842	B	training
428	B	training
60454	B	training
42731	B	training
42522	B	training
83680	Not B	training
43820	Not B	training
41687	Not B	validation
77482	Not B	training
46615	Not B	training
41466	Not B	training
37981	Not B	test
35491	Not B	training
38151	Not B	training
76561	Not B	training
54460	Not B	training
99871	Not B	training
97333	Not B	training
61180	Not B	training
97197	Not B	training
37858	Not B	training
39347	Not B	validation
37764	Not B	training
41696	Not B	training
41462	Not B	training
37853	Not B	training
50564	Not B	training
34584	Not B	training
38917	Not B	training
50563	Not B	training
49969	Not B	training
37811	Not B	training
49288	Not B	training
98448	B	training
98332	B	training
98324	Not B	training
40610	Not B	training
96347	B	validation
20676	B	training
95931	B	training
97148	B	training
100991	B	training
50691	Not B	training
97129	Not B	validation
85218	Not B	training
83124	Not B	training
96535	Not B	training
71028	B	training
60749	B	training
101142	B	training
96342	B	training
100706	B	training
49383	B	training
94101	B	training
101153	B	training
96878	B	test
60684	B	training
56124	B	training
96939	B	training
53310	B	training
49624	B	training
53764	B	training
96975	B	training
60697	B	training
56991	B	training
98363	B	training
53173	B	training
1019	B	training
100904	B	training
96577	B	training
72756	B	training
49275	Not B	test
77692	Not B	training
82498	Not B	training
96478	Not B	training
96552	Not B	training
60557	Not B	validation
52562	Not B	training
58333	Not B	training
52838	Not B	training
76598	Not B	training
58262	Not B	training
53305	Not B	training
30020	Not B	training
102558	Not B	training
58316	Not B	training
97751	Not B	training
56109	Not B	training
97324	Not B	training
50191	Not B	training
53252	Not B	test
49811	Not B	training
56837	Not B	training
53297	Not B	training
84119	Not B	training
29179	B	training
29030	B	training
81829	B	training
43523	B	training
37954	B	training
81837	B	validation
59805	B	training
102400	B	training
97860	B	training
40350	B	training
28994	B	training
35511	B	training
39930	B	test
30540	B	training
29219	B	training
60429	B	training
29096	B	training
31000	B	training
29263	B	training
81830	B	training
29075	B	training
431	B	training
97911	Not B	training
59720	Not B	training
59844	Not B	training
59815	Not B	training
31152	Not B	training
102451	Not B	test
59733	Not B	training
88878	Not B	training
42887	Not B	training
38860	Not B	test
59964	Not B	training
37895	Not B	training
35643	Not B	training
38091	Not B	training
60285	Not B	training
44849	Not B	training
40359	Not B	training
61266	Not B	training
35648	Not B	training
30651	Not B	training
59957	Not B	training
59794	Not B	training
71118	B	training
4321	B	training
61426	B	training
100837	B	training
80128	B	training
89039	B	training
57857	B	training
53373	B	training
40296	B	training
57404	B	training
74999	B	training
61483	B	training
60593	B	training
98375	B	training
71814	B	training
53140	B	training
4229	B	training
82463	B	validation
74893	B	training
80032	Not B	training
96974	Not B	training
72238	Not B	training
29930	Not B	training
52569	Not B	training
71080	Not B	training
72759	Not B	validation
52911	Not B	training
96988	Not B	training
86955	Not B	training
79909	Not B	training
60371	Not B	training
97427	Not B	training
29597	Not B	training
100792	Not B	training
57445	Not B	training
54822	Not B	training
60899	Not B	training
57056	Not B	training
20313	B	training
100210	B	training
28908	B	training
27929	B	training
92777	B	training
89473	B	training
79905	B	test
27972	B	training
53120	B	training
80286	B	training
21326	B	training
50271	B	test
27790	B	training
30753	B	training
89455	B	training
59467	B	training
20073	B	training
100575	B	training
21347	B	training
21225	B	training
53289	B	training
93825	B	training
54579	B	training
27887	B	training
21462	B	training
92492	B	training
20936	B	training
20037	B	training
60823	B	training
35231	B	training
28045	B	training
57921	Not B	test
83776	Not B	training
53952	Not B	training
20433	Not B	training
27570	Not B	training
50096	Not B	training
56885	Not B	training
28082	Not B	training
85266	Not B	training
60161	Not B	training
57904	Not B	training
46750	Not B	training
93652	Not B	training
20158	Not B	training
101071	Not B	training
42764	Not B	training
39869	Not B	training
49604	Not B	training
41189	Not B	training
91765	Not B	training
26285	Not B	training
29318	Not B	training
26068	Not B	training
42196	Not B	training
60177	Not B	training
38152	Not B	training
72311	Not B	training
26239	Not B	training
72280	Not B	test
2222	Not B	training
51233	Not B	training
56847	B	training
100826	B	training
56039	B	training
101099	B	training
96662	B	test
44586	B	training
96884	B	training
100711	B	training
56061	B	training
44474	B	training
96373	B	training
49495	Not B	training
100861	Not B	training
83887	Not B	training
89250	Not B	training
54796	Not B	training
71919	Not B	training
97227	Not B	training
83594	Not B	training
93487	Not B	training
94822	Not B	validation
89025	Not B	training
56857	B	test
71473	B	training
27900	B	training
61422	B	training
10830	B	training
58823	B	training
84823	B	training
60457	B	training
53393	B	training
21101	B	training
26913	B	training
40443	B	training
59310	B	test
57386	B	training
89052	B	training
92858	B	training
21426	B	test
28041	B	training
60814	B	validation
100504	B	training
29773	B	training
100455	B	training
63524	B	training
28051	B	training
21278	B	training
54603	B	training
28869	B	training
100578	B	training
35364	B	training
98271	B	training
26338	B	training
28026	B	training
53124	B	training
28891	B	training
71796	B	training
88870	B	training
3412	B	training
28011	B	training
98411	B	training
53101	B	training
21414	B	training
52631	B	training
71059	B	training
40105	B	training
35352	B	training
26340	B	training
82280	B	training
100454	B	training
20925	B	training
1177	B	training
100208	B	training
94455	B	training
72823	Not B	training
56879	Not B	training
61300	Not B	training
50301	Not B	training
29584	Not B	training
21381	Not B	training
53967	Not B	training
71131	Not B	training
79933	Not B	training
53277	Not B	training
26406	Not B	training
28249	Not B	training
53176	Not B	training
38159	Not B	training
53965	Not B	training
85536	Not B	training
60392	Not B	training
27548	Not B	training
29693	Not B	training
50306	Not B	training
57000	Not B	training
94283	Not B	training
30176	Not B	training
97905	Not B	training
56965	Not B	training
29921	Not B	training
26518	Not B	test
53203	Not B	training
30039	Not B	training
100160	Not B	training
30253	Not B	training
84601	Not B	training
28152	Not B	training
29658	Not B	training
49997	Not B	training
30138	Not B	training
61423	Not B	training
100556	Not B	training
60925	Not B	training
20373	Not B	training
29642	Not B	training
63659	Not B	training
49797	Not B	training
26946	Not B	training
49706	Not B	training
57363	Not B	training
35090	Not B	training
30240	Not B	training
28222	Not B	training
61299	Not B	training
96854	Not B	training
26404	Not B	training
42167	B	training
71518	B	training
72877	B	training
59137	B	training
28002	B	training
74904	B	training
76958	B	training
55137	B	training
41803	B	training
100641	B	training
94473	B	test
72320	B	training
52939	B	training
39178	B	training
47333	B	training
98171	B	training
36816	B	training
50214	B	training
92757	B	training
72293	B	training
4204	B	training
42638	B	validation
37996	B	training
30112	B	test
61935	B	training
71528	B	training
71488	B	training
39392	B	training
38401	B	training
98445	B	test
88153	B	training
30056	B	training
945	B	training
55154	Not B	training
34621	Not B	training
55101	Not B	training
56527	Not B	training
60628	Not B	training
72303	Not B	training
71679	Not B	training
84893	Not B	training
35745	Not B	training
37855	Not B	training
38040	Not B	test
59407	Not B	training
71505	Not B	training
55112	Not B	training
97208	Not B	training
26390	Not B	training
91778	Not B	training
46594	Not B	training
39570	Not B	training
55150	Not B	training
50795	Not B	training
41794	Not B	training
85139	Not B	training
46690	Not B	test
85145	Not B	training
35947	Not B	training
38360	Not B	training
51368	Not B	training
34812	Not B	test
42423	Not B	training
71745	Not B	training
39379	Not B	training
76562	Not B	test
89032	B	training
94300	B	training
85580	B	training
28952	B	training
52671	B	training
80020	B	training
85606	B	training
53332	B	training
96876	B	training
89079	B	training
88965	B	training
72516	B	training
100687	B	training
21219	B	training
100886	B	training
60995	B	training
58861	B	training
74909	B	training
59194	B	training
98390	B	training
50037	B	training
56736	B	training
38524	B	training
60560	B	training
89283	B	training
57381	B	training
92781	B	training
49643	B	training
91870	B	training
3398	B	training
80225	B	training
53402	B	training
89319	B	training
77934	B	training
44054	B	training
74985	B	training
74880	B	training
63559	B	training
52570	B	training
100871	B	training
27919	B	training
2819	B	training
56900	Not B	training
30290	Not B	training
29947	Not B	training
85952	Not B	training
28086	Not B	training
56849	Not B	training
80044	Not B	training
57827	Not B	training
53322	Not B	test
28279	Not B	training
58435	Not B	test
60828	Not B	training
56819	Not B	training
59405	Not B	training
50437	Not B	training
29415	Not B	training
35004	Not B	training
94639	Not B	training
97479	Not B	training
57302	Not B	training
49572	Not B	training
57487	Not B	training
58218	Not B	training
49703	Not B	training
86962	Not B	training
53223	Not B	training
91506	Not B	training
29455	Not B	test
31203	Not B	training
54669	Not B	training
28309	Not B	training
50276	Not B	training
84740	Not B	training
97532	Not B	training
21339	Not B	training
30300	Not B	training
63611	Not B	training
54056	Not B	training
29281	Not B	training
53778	Not B	training
61511	Not B	training
53315	Not B	training
61389	B	training
56704	B	training
34547	B	validation
51883	Not B	training
94895	Not B	training
83587	Not B	training
20134	B	training
72822	B	training
95927	B	training
53206	B	training
40437	B	training
98249	B	training
100212	B	training
100113	B	training
26391	B	training
55513	B	training
30045	B	training
56973	B	training
92523	B	training
60851	B	training
1955	B	training
40277	B	training
101206	B	training
27883	B	training
21434	B	training
71165	B	training
72762	B	training
30742	B	training
28046	B	training
97072	B	training
20893	B	training
1059	B	training
86011	B	training
56839	B	validation
40444	B	training
29734	Not B	training
49973	Not B	training
60088	Not B	training
42427	Not B	training
26365	Not B	training
60282	Not B	training
97885	Not B	test
36821	Not B	training
29651	Not B	training
100798	Not B	test
86505	Not B	training
57469	Not B	training
34983	Not B	training
29361	Not B	training
30090	Not B	training
80163	Not B	training
28216	Not B	training
30251	Not B	training
85548	Not B	test
53292	Not B	training
26154	Not B	training
29944	Not B	training
28252	Not B	training
57022	Not B	training
26992	Not B	training
44679	Not B	training
50164	Not B	training
49929	Not B	training
29599	Not B	training
61137	B	training
93613	B	training
77205	B	training
20131	B	training
27890	B	training
80147	B	training
71595	B	training
28880	B	training
93635	B	training
79981	B	training
74898	B	training
49681	B	training
100543	B	training
20017	B	training
100677	B	training
46536	B	training
36211	B	training
56070	B	test
41238	B	training
98420	B	training
21358	B	training
36163	B	training
20235	B	training
43483	B	training
36166	B	training
92539	B	training
20947	B	training
89526	B	training
4311	B	training
61492	B	validation
29793	B	validation
80254	B	training
59412	B	training
20332	B	training
57277	B	training
52953	B	training
49575	B	training
26031	B	training
100656	B	training
20036	B	training
1605	B	training
40392	Not B	training
50798	Not B	training
59319	Not B	training
44545	Not B	training
26214	Not B	training
1632	Not B	training
49982	Not B	training
60693	Not B	training
57024	Not B	training
35371	Not B	training
17195	Not B	training
26138	Not B	training
47093	Not B	training
59277	Not B	training
49773	Not B	training
59316	Not B	training
71739	Not B	training
21276	Not B	training
28292	Not B	training
47308	Not B	training
72308	Not B	training
46584	Not B	test
53401	Not B	training
100205	Not B	training
30021	Not B	training
100152	Not B	training
42438	Not B	training
29321	Not B	training
20904	Not B	training
47191	Not B	training
29864	Not B	training
72868	Not B	training
34887	Not B	training
84115	Not B	training
21366	Not B	training
28165	Not B	test
39601	Not B	training
29885	Not B	training
100395	Not B	training
100337	Not B	training
93640	Not B	training
46061	B	training
30894	B	training
31042	B	training
98287	B	training
100116	B	training
49278	Not B	training
40657	Not B	training
40563	Not B	training
40720	Not B	test
40528	Not B	training
35514	B	training
31022	B	training
30658	B	training
41506	B	training
30591	B	training
98281	B	training
37785	B	training
28998	B	training
31036	B	training
39931	B	training
30631	B	training
425	B	training
30890	B	training
94056	B	training
36772	Not B	training
31088	Not B	training
30584	Not B	training
44240	Not B	training
29127	Not B	training
60262	Not B	training
38909	Not B	training
29101	Not B	training
35446	Not B	training
40655	Not B	training
30546	Not B	training
29049	Not B	training
31015	Not B	training
46048	Not B	training
75087	B	training
73814	B	training
98307	B	training
92804	B	training
98180	B	training
38047	B	training
92803	B	training
100273	B	training
93395	B	training
60450	B	training
47118	B	training
93843	B	training
43564	B	training
38097	B	training
47086	B	training
97119	B	training
61370	B	training
47332	B	training
97256	B	training
39355	B	training
649	B	test
98193	B	training
92827	B	training
91555	B	training
38053	Not B	training
37821	Not B	training
85140	Not B	test
61138	Not B	training
42608	Not B	training
97183	Not B	training
71550	Not B	test
100537	Not B	training
97306	Not B	training
52827	Not B	test
34644	Not B	training
42595	Not B	training
49542	Not B	training
42470	Not B	training
38929	Not B	training
74353	Not B	validation
38028	Not B	training
42582	Not B	training
42464	Not B	training
85170	Not B	training
37978	Not B	training
34629	Not B	training
88127	Not B	training
58346	Not B	training
75538	B	training
35917	B	training
71581	B	training
100552	B	training
89426	B	validation
100296	B	training
51237	B	training
42587	B	training
39362	B	training
46630	B	training
89067	B	training
71582	B	training
71453	B	training
100462	B	training
76587	B	training
41810	B	test
29743	B	training
92826	B	training
84063	B	training
41413	Not B	training
50805	Not B	test
60295	Not B	training
44768	Not B	training
1650	Not B	training
60799	Not B	training
93677	Not B	training
44676	Not B	training
40410	Not B	training
100604	Not B	training
83116	Not B	training
58170	Not B	training
44429	Not B	training
35359	Not B	training
42556	Not B	training
71559	Not B	training
34850	Not B	test
42760	Not B	training
80101	Not B	training
29048	B	training
30549	B	training
31034	B	training
44868	B	training
83063	B	training
29191	B	training
29074	B	training
81807	B	training
44884	B	training
30550	B	training
52814	B	training
29087	B	training
29005	B	training
29231	B	training
72643	B	training
38907	Not B	training
44698	Not B	training
97591	Not B	training
29032	Not B	training
40634	Not B	training
40537	Not B	training
44798	Not B	training
59743	Not B	training
38790	Not B	training
59938	Not B	training
31107	Not B	training
30539	Not B	training
36694	Not B	validation
52951	Not B	training
39334	Not B	training
35470	B	training
97134	B	training
40096	B	test
39184	B	training
92541	B	training
89409	B	training
76954	B	training
39338	B	training
44146	B	training
76973	B	training
35949	B	training
42636	B	training
38137	B	test
41550	B	training
82550	B	training
75550	B	training
30394	B	training
97244	B	training
37832	B	training
35744	B	training
44696	B	training
92824	B	training
44791	B	training
38144	B	training
38290	Not B	training
38104	Not B	training
97348	Not B	training
43677	Not B	training
84864	Not B	training
29915	Not B	training
41757	Not B	training
102431	Not B	training
44846	Not B	training
35672	Not B	test
35634	Not B	training
50132	Not B	training
34641	Not B	training
30995	Not B	training
35618	Not B	training
71508	Not B	training
37740	Not B	test
35649	Not B	training
75118	Not B	training
31159	Not B	test
657	Not B	training
85390	Not B	training
44189	Not B	training
41317	Not B	training
50115	B	training
60940	B	training
94297	B	training
96687	B	training
100993	B	training
57966	B	training
50458	B	test
101021	B	training
97142	B	validation
71109	B	validation
101181	B	training
97439	B	training
52680	B	training
49579	B	test
60559	B	training
100905	B	training
59173	Not B	training
63566	Not B	training
63362	Not B	training
45293	Not B	training
57493	Not B	training
54724	Not B	training
96429	Not B	training
63540	Not B	training
58304	Not B	training
54691	Not B	training
59075	Not B	training
63554	Not B	training
60650	Not B	training
96700	Not B	training
38523	Not B	training
97415	Not B	test
41507	B	training
44898	B	training
59874	B	training
44807	B	training
30601	B	training
59966	B	training
73803	B	training
44372	B	training
39453	B	training
102429	B	training
74334	B	training
59866	B	validation
43749	B	training
38119	B	training
42625	B	training
98188	B	training
37682	B	training
42653	B	training
73806	B	training
59841	B	training
30564	B	training
42621	B	training
37824	B	training
35751	B	training
44811	B	training
59790	B	training
44889	B	training
38363	B	test
31041	Not B	training
102439	Not B	training
59710	Not B	training
61182	Not B	training
38884	Not B	training
44427	Not B	training
102445	Not B	training
59690	Not B	training
102421	Not B	training
102471	Not B	training
59899	Not B	training
31032	Not B	training
43652	Not B	training
102491	Not B	training
102478	Not B	training
40628	Not B	training
38996	Not B	training
35620	Not B	training
61358	Not B	training
84844	Not B	training
42868	Not B	training
39388	Not B	training
102444	Not B	training
31169	Not B	test
160	Not B	training
102434	Not B	training
59897	Not B	training
44728	Not B	training
93292	B	training
89485	B	training
101064	B	training
97253	B	training
100895	B	training
35107	B	training
96978	B	training
105715	B	training
99883	B	training
77285	B	training
57388	B	training
99884	B	training
55518	B	training
52689	B	training
56097	B	training
100738	B	training
80318	B	training
57390	B	test
100773	B	training
53102	B	training
26309	B	training
101027	B	training
98499	B	training
96682	B	training
39221	Not B	training
83303	Not B	training
84132	Not B	training
91800	Not B	training
93993	Not B	training
76597	Not B	training
53291	Not B	training
59187	Not B	training
54732	Not B	validation
82503	Not B	training
57864	Not B	training
57503	Not B	training
29351	Not B	training
97368	Not B	training
58423	Not B	training
96168	Not B	training
57526	Not B	training
94864	Not B	training
49768	Not B	training
56916	Not B	training
42391	Not B	training
57560	Not B	training
57407	Not B	training
89381	Not B	training
21244	B	training
100551	B	training
71564	B	training
47314	B	test
100512	B	training
98265	B	training
100523	B	training
71441	B	training
85916	B	training
97335	B	training
34955	B	training
85911	B	training
40081	B	training
73827	B	training
98215	B	training
92853	B	training
20177	B	training
100577	B	training
35939	B	training
34914	B	training
85947	B	training
88979	B	training
41227	B	training
35941	B	training
100382	B	training
27995	B	test
20080	B	training
94498	B	training
75085	B	training
71529	B	training
56511	Not B	training
1936	Not B	training
54027	Not B	training
56523	Not B	training
58430	Not B	training
61414	Not B	training
60269	Not B	training
71720	Not B	training
26405	Not B	training
26987	Not B	training
29380	Not B	training
57396	Not B	training
59295	Not B	training
54478	Not B	training
105752	Not B	test
1580	Not B	training
102592	Not B	training
34834	Not B	training
30189	Not B	training
56496	Not B	training
47259	Not B	training
30292	Not B	training
79960	Not B	training
41963	Not B	test
79979	Not B	training
26892	Not B	training
29950	Not B	training
51462	Not B	training
20099	Not B	training
34829	Not B	training
49230	B	training
98504	B	training
74884	B	training
91706	B	training
52675	B	training
60638	B	training
97414	B	test
63513	B	training
96411	B	training
96540	B	training
91672	B	training
47247	B	training
59495	B	training
105733	B	training
100828	B	training
56027	B	training
52970	B	training
49438	B	training
93930	B	training
59070	B	training
53376	B	training
97339	B	training
49392	B	training
43513	B	training
97096	B	training
89660	B	training
63375	B	training
59410	Not B	training
57983	Not B	training
60898	Not B	training
44609	Not B	training
50751	Not B	training
89245	Not B	training
63578	Not B	training
50757	Not B	training
57356	Not B	training
93335	Not B	training
71844	Not B	training
96497	Not B	training
97583	Not B	training
20682	Not B	training
102561	Not B	training
56868	Not B	validation
54718	Not B	training
60651	Not B	training
54735	Not B	test
97228	Not B	training
97047	Not B	training
50635	Not B	training
52683	Not B	training
49267	Not B	training
54799	Not B	training
93936	Not B	training
52868	Not B	training
26916	B	training
40165	B	training
21455	B	test
10812	B	training
30118	B	training
27922	B	training
89095	B	training
74903	B	training
35361	B	training
27784	B	training
60975	B	training
20178	B	training
30745	B	training
21174	B	training
98164	B	test
63042	B	training
40419	B	training
8156	B	training
100238	B	training
20292	B	training
20126	B	training
34957	B	training
89467	B	training
35267	B	training
21199	B	training
20801	B	training
84005	B	training
19991	B	training
1603	B	training
39961	B	training
27949	B	training
27781	B	training
53944	Not B	training
74343	Not B	training
44430	Not B	training
42397	Not B	training
30157	Not B	test
50143	Not B	training
60334	Not B	training
29979	Not B	training
59270	Not B	test
26265	Not B	training
88930	Not B	training
98012	Not B	training
93258	Not B	training
100553	Not B	training
100325	Not B	training
74776	Not B	training
100183	Not B	training
29715	Not B	training
40416	Not B	training
28230	Not B	test
46677	Not B	training
41728	Not B	training
29594	Not B	training
72631	Not B	training
4291	Not B	training
30206	Not B	training
60636	Not B	training
59269	Not B	training
29582	Not B	training
56888	Not B	training
27569	Not B	test
47210	Not B	training
97510	B	training
96252	B	training
94068	B	training
101015	B	training
59415	B	training
101158	B	training
100911	B	training
59058	B	training
96647	B	training
101007	B	training
85588	B	test
56700	B	training
94087	B	training
101148	B	training
85174	Not B	training
96676	Not B	training
60386	Not B	training
60314	Not B	validation
57451	Not B	test
83301	Not B	training
96434	Not B	training
57305	Not B	training
96416	Not B	training
50526	Not B	training
96788	Not B	training
97229	Not B	training
96971	Not B	training
101052	Not B	training
98350	B	training
29812	B	training
100451	B	training
71025	B	training
74912	B	test
96968	B	training
59321	B	validation
89321	B	training
40428	B	training
35394	B	training
53337	B	training
93493	B	training
71611	B	training
63446	B	training
94468	B	training
83710	B	training
39959	B	training
20914	B	training
93514	B	training
84670	B	training
60172	Not B	training
41896	Not B	training
40274	Not B	training
86970	Not B	training
26921	Not B	training
59656	Not B	training
83144	Not B	training
60719	Not B	training
56801	Not B	training
28314	Not B	training
63564	Not B	training
71049	Not B	training
59417	Not B	training
[truncated: 17,499 more rows]

## Sheet: Table S4 B disease task
BIGSdb_ID	Label	Partition
35612	Invasive	training
31148	Invasive	training
59685	Invasive	training
44772	Invasive	training
42543	Invasive	test
84268	Invasive	training
44812	Invasive	training
102458	Invasive	training
59895	Carriage	test
46312	Carriage	training
44144	Carriage	training
83693	Carriage	training
46605	Carriage	training
38932	Carriage	training
59867	Carriage	training
59854	Carriage	training
71611	Invasive	training
61415	Invasive	training
85272	Invasive	training
30160	Invasive	training
53718	Invasive	training
89107	Invasive	test
85569	Invasive	training
54635	Invasive	training
60876	Invasive	training
89108	Invasive	test
86026	Invasive	training
94468	Invasive	test
96675	Invasive	training
29427	Invasive	training
97541	Invasive	training
60710	Invasive	training
58221	Invasive	training
82522	Invasive	training
59656	Invasive	test
59102	Carriage	training
49498	Carriage	training
56995	Carriage	training
105729	Carriage	training
93493	Carriage	training
94671	Carriage	training
56081	Carriage	training
52559	Carriage	training
50009	Carriage	training
52658	Carriage	validation
83463	Carriage	validation
57039	Carriage	training
56903	Carriage	training
101207	Carriage	test
59395	Carriage	training
50350	Carriage	training
878	Carriage	test
93514	Carriage	test
83229	Carriage	training
93969	Invasive	training
49224	Invasive	test
72566	Invasive	training
94082	Invasive	training
94088	Invasive	training
83407	Carriage	training
94798	Carriage	training
83470	Carriage	training
94949	Carriage	training
83192	Carriage	training
45340	Invasive	training
20456	Invasive	training
44010	Invasive	training
46749	Invasive	training
54672	Invasive	training
71523	Invasive	training
56474	Invasive	training
75137	Invasive	validation
21497	Invasive	training
29585	Invasive	test
29779	Invasive	training
54607	Invasive	training
56465	Invasive	training
44017	Invasive	training
53889	Carriage	training
51303	Carriage	training
45028	Carriage	training
57017	Carriage	training
38326	Carriage	training
72297	Carriage	training
53897	Carriage	training
30207	Carriage	training
51307	Carriage	training
53949	Carriage	training
38396	Carriage	training
1599	Carriage	training
51170	Carriage	training
59196	Carriage	training
54715	Invasive	training
96866	Invasive	training
89309	Invasive	training
96461	Invasive	training
57967	Invasive	training
80077	Invasive	training
97036	Invasive	validation
83575	Carriage	training
49705	Carriage	training
49666	Carriage	training
50281	Carriage	training
49429	Carriage	training
59114	Carriage	validation
56941	Carriage	training
54594	Invasive	training
72724	Invasive	training
60599	Invasive	training
21232	Invasive	training
29987	Invasive	training
71068	Invasive	training
58071	Invasive	test
30725	Invasive	training
80047	Invasive	training
63636	Invasive	test
58336	Invasive	training
42050	Invasive	test
84001	Invasive	training
21098	Invasive	training
50392	Carriage	training
35927	Carriage	training
30190	Carriage	training
53963	Carriage	training
28903	Carriage	training
100136	Carriage	training
52594	Carriage	training
28884	Carriage	training
49433	Carriage	training
52722	Carriage	training
28966	Carriage	test
992	Carriage	validation
34879	Carriage	training
83272	Carriage	training
34607	Invasive	training
34635	Carriage	validation
34594	Invasive	training
97162	Invasive	training
71516	Invasive	training
42612	Invasive	training
91828	Invasive	training
88130	Invasive	training
85142	Invasive	training
55110	Invasive	training
75115	Invasive	training
85165	Invasive	training
34818	Invasive	test
75075	Invasive	training
41815	Invasive	training
73787	Invasive	test
88128	Invasive	training
35911	Carriage	validation
43651	Carriage	training
44390	Carriage	training
46586	Carriage	validation
72840	Carriage	training
39172	Carriage	training
39170	Carriage	training
57874	Carriage	training
51329	Carriage	training
44378	Carriage	training
51394	Carriage	training
39171	Carriage	training
35885	Carriage	training
39190	Carriage	training
54440	Carriage	training
59151	Invasive	training
21503	Invasive	training
55509	Invasive	training
60621	Invasive	training
60705	Invasive	training
71143	Invasive	training
61010	Invasive	training
84384	Invasive	training
29425	Invasive	training
29761	Invasive	training
29960	Invasive	training
60674	Invasive	training
60973	Invasive	training
58057	Invasive	training
97416	Invasive	training
21433	Invasive	training
96889	Invasive	training
44520	Carriage	training
49764	Carriage	training
52395	Carriage	training
57003	Carriage	training
60953	Carriage	training
49509	Carriage	training
44563	Carriage	training
61351	Carriage	training
57307	Carriage	training
50105	Carriage	training
105735	Carriage	test
59203	Carriage	test
44576	Carriage	training
1606	Carriage	training
49657	Carriage	training
85953	Carriage	training
59266	Carriage	test
74899	Invasive	training
71031	Invasive	training
74988	Invasive	test
52968	Invasive	training
58399	Invasive	training
82493	Invasive	training
75000	Invasive	training
58876	Invasive	validation
63516	Invasive	training
82504	Invasive	training
77201	Invasive	training
70849	Carriage	test
83262	Carriage	training
49744	Carriage	training
83283	Carriage	training
83238	Carriage	training
44449	Carriage	validation
83239	Carriage	training
83258	Carriage	validation
49779	Carriage	training
4257	Carriage	training
83219	Carriage	training
29235	Invasive	training
29081	Invasive	training
59683	Invasive	training
44891	Invasive	test
35783	Invasive	training
59817	Invasive	training
100177	Carriage	validation
59926	Carriage	test
59908	Carriage	training
59937	Carriage	training
49507	Carriage	test
100176	Carriage	training
51873	Invasive	training
96532	Invasive	training
96715	Invasive	training
96963	Invasive	training
97282	Invasive	training
96412	Invasive	training
51885	Invasive	training
83228	Carriage	training
56646	Carriage	training
50062	Carriage	training
83092	Carriage	training
49531	Carriage	training
83195	Carriage	training
83105	Carriage	training
30750	Invasive	training
42769	Invasive	validation
93822	Invasive	training
35245	Invasive	training
21140	Invasive	training
20056	Invasive	validation
42406	Invasive	training
93432	Invasive	test
47056	Invasive	training
30016	Invasive	training
20097	Invasive	training
20968	Invasive	training
35366	Invasive	training
47300	Invasive	training
41626	Invasive	training
1645	Carriage	training
49611	Carriage	training
49920	Carriage	test
50212	Carriage	training
86006	Carriage	training
38375	Carriage	training
1885	Carriage	training
59444	Carriage	training
53891	Carriage	training
49808	Carriage	training
53973	Carriage	training
8138	Carriage	training
1634	Carriage	test
49483	Carriage	training
56827	Carriage	training
42146	Invasive	training
46058	Carriage	training
71718	Invasive	training
84921	Invasive	test
71553	Invasive	training
29926	Invasive	training
37874	Invasive	training
70786	Invasive	training
71635	Invasive	training
38093	Invasive	training
51844	Carriage	training
46664	Carriage	training
46643	Carriage	training
53937	Carriage	training
51156	Carriage	training
30278	Carriage	validation
51410	Carriage	test
51313	Carriage	training
29190	Invasive	validation
59946	Carriage	training
96792	Invasive	training
53809	Invasive	training
53804	Invasive	training
94093	Invasive	training
53706	Invasive	training
96487	Invasive	training
94122	Invasive	training
93519	Carriage	training
83267	Carriage	training
83550	Carriage	test
94954	Carriage	training
94785	Carriage	test
94806	Carriage	training
83518	Carriage	training
37922	Invasive	training
41466	Invasive	training
44888	Invasive	training
39448	Invasive	training
35499	Invasive	training
47017	Invasive	test
77482	Invasive	training
39444	Invasive	training
37886	Invasive	training
97117	Invasive	training
75124	Invasive	training
44158	Carriage	training
83680	Carriage	training
43820	Carriage	training
92815	Carriage	training
51165	Carriage	test
3661	Carriage	training
54460	Carriage	training
59869	Carriage	training
44145	Carriage	test
428	Carriage	training
49969	Carriage	training
97356	Invasive	training
96354	Invasive	training
80223	Invasive	test
97091	Invasive	validation
96405	Invasive	test
72655	Invasive	training
58190	Invasive	training
42388	Invasive	training
58308	Invasive	training
97068	Invasive	training
97012	Invasive	test
105749	Invasive	training
50377	Carriage	training
70853	Carriage	test
49738	Carriage	training
57068	Carriage	training
44585	Carriage	training
56950	Carriage	training
44513	Carriage	training
52618	Carriage	test
57016	Carriage	training
49690	Carriage	training
905	Carriage	training
49829	Carriage	training
50453	Invasive	training
71919	Invasive	validation
89025	Invasive	training
96388	Invasive	training
97588	Invasive	training
61327	Invasive	training
52850	Invasive	training
97501	Invasive	training
96630	Invasive	training
94801	Carriage	training
60873	Carriage	test
49495	Carriage	training
83209	Carriage	training
94944	Carriage	training
93501	Carriage	training
83165	Carriage	training
44474	Carriage	training
83594	Carriage	validation
47323	Invasive	training
72518	Invasive	training
59757	Invasive	training
20222	Invasive	training
26879	Invasive	training
60935	Invasive	training
54614	Invasive	training
28025	Invasive	training
73800	Invasive	training
60912	Invasive	training
54821	Invasive	training
34902	Invasive	test
91547	Invasive	training
49729	Carriage	training
59221	Carriage	training
8178	Carriage	training
56923	Carriage	training
3417	Carriage	training
50279	Carriage	validation
1641	Carriage	training
50043	Carriage	training
53904	Carriage	training
8150	Carriage	test
922	Carriage	training
49395	Carriage	test
59238	Carriage	training
53707	Invasive	training
54570	Invasive	training
54754	Invasive	test
74918	Invasive	training
80008	Invasive	training
55526	Invasive	validation
29400	Invasive	training
71124	Invasive	training
21134	Invasive	training
71056	Invasive	training
50957	Invasive	training
21488	Invasive	training
29397	Invasive	training
63528	Invasive	training
53081	Invasive	training
8173	Carriage	test
49588	Carriage	training
49789	Carriage	training
50045	Carriage	validation
100170	Carriage	training
46553	Carriage	training
36203	Carriage	test
59231	Carriage	training
56094	Carriage	test
49592	Carriage	training
56966	Carriage	training
44482	Carriage	training
4333	Carriage	validation
49390	Carriage	training
58442	Carriage	training
60889	Invasive	training
60711	Invasive	training
71549	Invasive	training
29627	Invasive	training
35268	Invasive	training
74962	Invasive	training
71813	Invasive	training
39713	Invasive	training
60607	Invasive	training
74963	Invasive	training
74938	Invasive	training
89047	Invasive	training
93908	Invasive	training
27946	Invasive	training
97761	Invasive	training
54855	Invasive	validation
53300	Invasive	training
61473	Invasive	training
49391	Carriage	test
50368	Carriage	training
52368	Carriage	training
56069	Carriage	training
57303	Carriage	training
49788	Carriage	training
49409	Carriage	training
92529	Carriage	training
94655	Carriage	training
52379	Carriage	validation
52238	Carriage	training
57013	Carriage	training
56820	Carriage	validation
49581	Carriage	training
3392	Carriage	training
49934	Carriage	training
59326	Carriage	training
56841	Carriage	training
56488	Invasive	training
85918	Invasive	training
34961	Invasive	training
30693	Invasive	training
27828	Invasive	training
54596	Invasive	training
74350	Invasive	training
27785	Invasive	training
71684	Invasive	training
20294	Invasive	training
91803	Invasive	training
91883	Invasive	training
91831	Invasive	training
97113	Invasive	training
95921	Invasive	training
91764	Invasive	test
93663	Invasive	training
1607	Carriage	training
46631	Carriage	training
50183	Carriage	training
50918	Carriage	test
56087	Carriage	training
46581	Carriage	training
1610	Carriage	training
56391	Carriage	training
50936	Carriage	training
50149	Carriage	training
92503	Carriage	training
51216	Carriage	training
8149	Carriage	training
1579	Carriage	training
46585	Carriage	training
72296	Carriage	training
51309	Carriage	training
29782	Invasive	training
71582	Invasive	training
44431	Invasive	training
56477	Invasive	validation
34640	Invasive	training
42587	Invasive	training
79919	Invasive	training
43990	Invasive	test
71453	Invasive	training
80101	Invasive	training
35917	Carriage	validation
51422	Carriage	training
44429	Carriage	training
84968	Carriage	training
1650	Carriage	training
51184	Carriage	test
51237	Carriage	training
41810	Carriage	training
1212	Carriage	training
51179	Carriage	training
63625	Invasive	training
60750	Invasive	training
72594	Invasive	training
43833	Invasive	training
55524	Invasive	training
81790	Invasive	training
79947	Invasive	training
57226	Invasive	training
60696	Invasive	training
83890	Invasive	training
79950	Invasive	test
96401	Invasive	training
96849	Invasive	training
35304	Invasive	training
97444	Invasive	training
49748	Carriage	training
57876	Carriage	training
59275	Carriage	training
59419	Carriage	training
94640	Carriage	training
56064	Carriage	training
49832	Carriage	training
93492	Carriage	training
70856	Carriage	training
59250	Carriage	validation
83233	Carriage	training
52670	Carriage	training
49406	Carriage	training
56086	Carriage	training
83248	Carriage	test
44809	Invasive	training
42616	Invasive	training
38073	Invasive	training
35734	Invasive	training
89017	Invasive	test
59803	Invasive	training
38024	Invasive	test
36765	Invasive	training
494	Invasive	training
59700	Invasive	test
73791	Invasive	training
92828	Invasive	training
59853	Carriage	training
59942	Carriage	training
43650	Carriage	training
59928	Carriage	training
38891	Carriage	test
59880	Carriage	test
38888	Carriage	validation
59860	Carriage	training
59896	Carriage	training
43569	Carriage	training
38878	Carriage	training
59846	Carriage	training
54581	Invasive	validation
29742	Invasive	training
29442	Invasive	training
42425	Invasive	validation
20979	Invasive	training
53094	Invasive	training
93984	Invasive	training
60946	Invasive	training
51551	Invasive	training
21302	Invasive	test
60977	Invasive	training
85560	Invasive	training
51607	Invasive	test
72838	Invasive	test
63670	Invasive	training
28099	Invasive	training
30694	Invasive	training
96238	Invasive	test
8146	Carriage	training
49378	Carriage	training
49540	Carriage	training
49841	Carriage	training
50351	Carriage	test
34858	Carriage	training
19518	Carriage	training
59252	Carriage	training
89347	Carriage	training
49815	Carriage	training
49388	Carriage	training
50266	Carriage	training
49942	Carriage	training
28881	Carriage	training
1941	Carriage	training
35920	Carriage	training
52713	Carriage	training
50014	Carriage	training
97048	Invasive	training
63627	Invasive	training
57571	Invasive	training
96997	Invasive	training
74995	Invasive	test
57221	Invasive	training
53391	Invasive	training
49372	Invasive	training
54689	Invasive	training
89338	Carriage	training
50032	Carriage	test
49894	Carriage	training
52677	Carriage	training
94779	Carriage	training
76600	Carriage	training
52595	Carriage	training
49398	Carriage	training
59140	Carriage	training
93843	Invasive	training
73814	Invasive	training
58346	Invasive	training
93395	Invasive	training
49542	Carriage	training
61963	Carriage	training
43564	Carriage	training
38929	Carriage	training
76551	Invasive	training
59691	Invasive	training
41691	Invasive	training
39367	Invasive	training
96228	Invasive	training
84905	Invasive	training
41556	Invasive	training
39423	Invasive	training
83130	Carriage	training
38882	Carriage	training
38316	Carriage	training
83681	Carriage	training
38916	Carriage	training
659	Carriage	training
51449	Carriage	training
49963	Carriage	training
93928	Invasive	training
89522	Invasive	training
97477	Invasive	training
96507	Invasive	training
97039	Invasive	training
45308	Invasive	training
96474	Invasive	test
97543	Invasive	training
96747	Invasive	training
93481	Carriage	training
50121	Carriage	training
50027	Carriage	test
50415	Carriage	training
93517	Carriage	training
59257	Carriage	training
50255	Carriage	training
44445	Carriage	test
56850	Carriage	training
71169	Invasive	validation
89279	Invasive	training
71017	Invasive	training
28065	Invasive	training
40469	Invasive	training
63502	Invasive	training
71034	Invasive	training
40493	Invasive	training
89305	Invasive	test
84732	Invasive	training
71095	Invasive	training
59638	Invasive	training
97062	Invasive	validation
27960	Invasive	training
100793	Invasive	training
58366	Invasive	training
53302	Invasive	test
60691	Invasive	training
53698	Invasive	training
96840	Invasive	test
35241	Invasive	training
50852	Invasive	test
83164	Carriage	training
49704	Carriage	test
52553	Carriage	training
50367	Carriage	training
39189	Carriage	training
92473	Carriage	training
49794	Carriage	training
70858	Carriage	test
49554	Carriage	validation
49424	Carriage	training
56978	Carriage	training
49380	Carriage	training
43997	Carriage	training
49404	Carriage	training
59217	Carriage	test
49687	Carriage	training
49530	Carriage	training
59264	Carriage	training
44530	Carriage	training
30192	Carriage	training
56107	Carriage	training
49983	Carriage	training
21099	Invasive	training
88922	Invasive	training
35315	Invasive	validation
30140	Invasive	training
71172	Invasive	training
61020	Invasive	training
85600	Invasive	training
30746	Invasive	training
50815	Invasive	training
58345	Invasive	test
28030	Invasive	test
36202	Invasive	training
29605	Invasive	training
35332	Invasive	training
51419	Carriage	training
50238	Carriage	training
49674	Carriage	training
59440	Carriage	training
28873	Carriage	training
100124	Carriage	training
53923	Carriage	training
1958	Carriage	training
50316	Carriage	training
59168	Carriage	training
36222	Carriage	training
977	Carriage	training
50205	Carriage	training
85979	Carriage	training
71696	Invasive	training
71653	Invasive	training
74347	Invasive	training
38079	Invasive	training
44724	Invasive	training
55111	Invasive	training
75142	Invasive	training
44773	Invasive	training
55151	Invasive	training
59214	Carriage	training
43671	Carriage	training
38348	Carriage	training
46617	Carriage	test
72314	Carriage	training
51374	Carriage	training
44387	Carriage	training
35895	Carriage	training
49444	Carriage	training
63443	Invasive	training
92591	Invasive	training
60893	Invasive	training
52841	Invasive	validation
72890	Invasive	training
71915	Invasive	training
96539	Invasive	training
96399	Invasive	training
85590	Invasive	training
71128	Invasive	training
50434	Carriage	training
59334	Carriage	training
56834	Carriage	training
94585	Carriage	training
50065	Carriage	training
56969	Carriage	training
59241	Carriage	test
56805	Carriage	training
49539	Carriage	training
56871	Carriage	training
88132	Invasive	training
71534	Invasive	training
74312	Invasive	training
56438	Invasive	training
28196	Invasive	validation
20318	Invasive	training
71493	Invasive	training
80005	Invasive	training
92593	Invasive	training
53966	Carriage	training
1211	Carriage	training
987	Carriage	training
38334	Carriage	training
61942	Carriage	training
53953	Carriage	training
1627	Carriage	training
963	Carriage	validation
46627	Carriage	training
96436	Invasive	training
71428	Invasive	training
53806	Invasive	training
94066	Invasive	training
53699	Invasive	training
96431	Invasive	training
94071	Invasive	training
45956	Carriage	test
83368	Carriage	training
83520	Carriage	training
94167	Carriage	validation
94863	Carriage	test
83317	Carriage	training
83114	Carriage	training
19368	Invasive	training
19381	Invasive	training
19376	Carriage	training
19375	Carriage	validation
40781	Invasive	training
30657	Invasive	training
72842	Carriage	training
46082	Carriage	training
96504	Invasive	validation
49235	Invasive	training
72627	Invasive	training
97454	Invasive	training
96979	Invasive	training
97225	Invasive	training
61450	Invasive	test
94824	Carriage	training
71842	Carriage	training
59427	Carriage	training
83175	Carriage	training
56376	Carriage	training
83456	Carriage	training
83186	Carriage	training
60681	Invasive	training
60657	Invasive	training
89323	Invasive	training
63535	Invasive	training
88919	Invasive	training
35251	Invasive	training
61470	Invasive	validation
93234	Invasive	training
71029	Invasive	training
58248	Invasive	training
49872	Carriage	validation
92516	Carriage	training
56894	Carriage	training
94775	Carriage	training
35011	Carriage	training
70842	Carriage	test
89339	Carriage	test
50332	Carriage	training
1179	Carriage	training
56905	Carriage	training
53316	Invasive	training
44996	Invasive	training
59649	Invasive	test
35238	Invasive	training
21485	Invasive	training
20105	Invasive	training
40482	Invasive	training
63667	Invasive	training
29840	Invasive	training
72831	Invasive	training
20219	Invasive	training
21373	Invasive	validation
35326	Invasive	training
59468	Invasive	training
39897	Invasive	validation
2220	Carriage	training
46562	Carriage	training
49422	Carriage	test
49468	Carriage	training
59166	Carriage	training
28906	Carriage	test
3404	Carriage	training
51317	Carriage	training
49949	Carriage	training
46725	Carriage	test
50002	Carriage	training
28892	Carriage	training
1624	Carriage	training
46544	Carriage	training
50428	Carriage	training
54622	Invasive	training
80137	Invasive	training
44020	Invasive	training
21229	Invasive	test
28008	Invasive	training
42121	Invasive	training
46745	Invasive	training
28158	Invasive	test
84117	Invasive	training
54624	Invasive	test
47287	Invasive	test
40275	Carriage	training
59179	Carriage	training
35889	Carriage	training
59401	Carriage	training
49847	Carriage	test
34870	Carriage	training
51271	Carriage	test
56971	Carriage	training
39196	Carriage	validation
28857	Carriage	training
46625	Carriage	training
35696	Invasive	training
35501	Invasive	training
83060	Invasive	training
37691	Invasive	test
59706	Invasive	training
29174	Invasive	training
35733	Invasive	training
102404	Invasive	training
41456	Invasive	training
59924	Carriage	training
38890	Carriage	training
35934	Carriage	training
44236	Carriage	training
100178	Carriage	training
59919	Carriage	training
38908	Carriage	test
939	Carriage	training
59891	Carriage	training
53175	Invasive	training
97553	Invasive	training
71057	Invasive	training
63549	Invasive	test
97230	Invasive	validation
96993	Invasive	training
96645	Invasive	test
63587	Invasive	training
94185	Invasive	training
96671	Invasive	training
58321	Invasive	training
93958	Invasive	training
63444	Invasive	training
50414	Carriage	training
94893	Carriage	training
50319	Carriage	training
83178	Carriage	training
50019	Carriage	training
56808	Carriage	training
49888	Carriage	test
50884	Carriage	validation
83082	Carriage	training
50125	Carriage	training
49740	Carriage	training
50375	Carriage	training
105739	Carriage	training
74880	Invasive	training
71950	Invasive	training
82524	Invasive	training
60995	Invasive	training
53288	Invasive	test
28067	Invasive	training
71002	Invasive	training
86962	Invasive	test
59456	Invasive	training
89032	Invasive	training
29957	Invasive	training
53274	Invasive	training
61511	Invasive	training
80247	Invasive	training
70759	Invasive	test
82451	Invasive	training
74985	Invasive	training
52242	Invasive	training
54669	Invasive	training
63611	Invasive	training
61287	Invasive	training
96858	Invasive	training
91870	Invasive	test
58435	Invasive	training
52616	Carriage	training
50412	Carriage	training
92513	Carriage	training
56819	Carriage	validation
83075	Carriage	training
3398	Carriage	training
52671	Carriage	validation
94639	Carriage	training
56999	Carriage	training
49643	Carriage	training
44587	Carriage	training
59175	Carriage	training
35004	Carriage	training
28855	Carriage	training
36210	Carriage	training
59281	Carriage	training
49751	Carriage	validation
49572	Carriage	training
60943	Carriage	training
28952	Carriage	training
2819	Carriage	training
90889	Carriage	test
56900	Carriage	training
52660	Carriage	training
53268	Invasive	training
52833	Invasive	validation
42158	Invasive	training
34562	Invasive	test
71717	Invasive	training
61116	Invasive	training
42136	Invasive	training
34915	Invasive	training
21193	Invasive	training
57925	Invasive	training
71651	Invasive	training
72517	Invasive	training
92770	Invasive	training
85969	Invasive	training
61293	Invasive	training
74886	Invasive	training
986	Carriage	validation
41217	Carriage	training
49941	Carriage	training
51308	Carriage	training
53969	Carriage	test
3387	Carriage	training
1600	Carriage	training
76989	Carriage	training
51371	Carriage	test
46592	Carriage	training
92596	Carriage	training
53890	Carriage	training
1656	Carriage	training
982	Carriage	training
36212	Carriage	validation
53901	Carriage	training
36131	Invasive	training
97376	Invasive	training
60744	Invasive	validation
58395	Invasive	training
96753	Invasive	training
94200	Invasive	training
71920	Invasive	training
60670	Invasive	training
61480	Invasive	training
80239	Invasive	validation
53307	Invasive	training
61479	Invasive	training
58239	Invasive	training
56976	Carriage	training
92511	Carriage	training
56066	Carriage	training
83213	Carriage	training
50034	Carriage	training
59244	Carriage	training
49793	Carriage	training
57879	Carriage	training
59411	Carriage	training
50036	Carriage	test
44441	Carriage	training
56927	Carriage	training
92560	Carriage	training
29917	Invasive	test
75092	Invasive	training
85365	Invasive	training
89538	Invasive	training
92823	Invasive	training
71766	Invasive	training
42417	Invasive	training
71463	Invasive	training
42424	Invasive	training
72319	Carriage	training
39168	Carriage	training
14595	Carriage	training
46648	Carriage	training
92818	Carriage	validation
72317	Carriage	training
46560	Carriage	training
931	Carriage	training
51154	Carriage	test
84487	Invasive	test
96832	Invasive	training
97580	Invasive	validation
50541	Invasive	training
96604	Invasive	training
96317	Invasive	training
96841	Invasive	training
97377	Invasive	training
58307	Invasive	training
97472	Invasive	training
54820	Invasive	training
50123	Carriage	training
83312	Carriage	validation
44579	Carriage	training
89335	Carriage	training
56790	Carriage	training
4382	Carriage	training
57010	Carriage	test
83113	Carriage	training
49646	Carriage	validation
4233	Carriage	training
50378	Carriage	training
96381	Invasive	test
97129	Invasive	training
96347	Invasive	training
96726	Invasive	training
54709	Invasive	training
96522	Invasive	training
53808	Invasive	training
96421	Invasive	training
96535	Invasive	training
87070	Invasive	training
53702	Invasive	training
83549	Carriage	training
94846	Carriage	test
83432	Carriage	training
94881	Carriage	training
94769	Carriage	training
83124	Carriage	training
94797	Carriage	validation
94845	Carriage	validation
83498	Carriage	training
44601	Carriage	validation
94562	Carriage	validation
60734	Invasive	training
59760	Invasive	training
63576	Invasive	validation
53325	Invasive	training
21311	Invasive	training
20088	Invasive	training
70835	Carriage	test
50274	Carriage	training
49988	Carriage	training
52375	Carriage	training
49701	Carriage	training
57041	Carriage	training
29018	Invasive	training
102406	Invasive	test
38080	Invasive	training
37878	Invasive	training
88160	Invasive	training
49615	Carriage	training
35914	Carriage	training
38957	Carriage	training
59863	Carriage	training
59900	Carriage	training
53788	Invasive	training
21584	Invasive	training
94555	Carriage	training
83614	Carriage	validation
44864	Invasive	training
93839	Invasive	training
73785	Invasive	test
31070	Invasive	training
59857	Carriage	test
59873	Carriage	training
50138	Carriage	training
43739	Carriage	training
20335	Invasive	training
61569	Invasive	training
74344	Invasive	training
42635	Invasive	validation
42150	Invasive	training
92812	Invasive	test
93664	Invasive	training
93657	Invasive	test
30225	Invasive	training
44636	Invasive	training
37856	Invasive	training
50807	Invasive	training
51171	Carriage	test
61968	Carriage	training
46637	Carriage	validation
56113	Carriage	training
46575	Carriage	training
51247	Carriage	training
46568	Carriage	validation
51176	Carriage	training
51380	Carriage	validation
46623	Carriage	test
35888	Carriage	training
46694	Carriage	training
74883	Invasive	training
92843	Invasive	training
71176	Invasive	training
29626	Invasive	training
34974	Invasive	training
63512	Invasive	training
71806	Invasive	training
36445	Invasive	training
96235	Invasive	training
80016	Invasive	training
71922	Invasive	training
60988	Invasive	training
97161	Invasive	training
29359	Invasive	test
100782	Invasive	training
60803	Invasive	test
54692	Invasive	training
63354	Invasive	training
60449	Invasive	training
97089	Invasive	training
92594	Carriage	training
30762	Carriage	training
94725	Carriage	test
50273	Carriage	training
57063	Carriage	training
83624	Carriage	training
50161	Carriage	test
60966	Carriage	validation
49820	Carriage	training
49593	Carriage	training
50136	Carriage	training
70828	Carriage	training
50370	Carriage	training
50262	Carriage	training
83503	Carriage	training
59133	Carriage	test
49602	Carriage	test
906	Carriage	test
83160	Carriage	training
59164	Carriage	training
42367	Invasive	training
41513	Invasive	training
38062	Invasive	test
37751	Invasive	training
88179	Invasive	training
76974	Invasive	training
37993	Invasive	training
37829	Invasive	training
35517	Invasive	training
42728	Invasive	training
84838	Invasive	training
43733	Carriage	training
76991	Carriage	training
38925	Carriage	training
92772	Carriage	training
46647	Carriage	training
35890	Carriage	training
49441	Carriage	training
59943	Carriage	training
39162	Carriage	training
314	Carriage	training
44163	Carriage	training
42725	Invasive	training
35547	Invasive	validation
42538	Invasive	training
42729	Invasive	training
44821	Invasive	training
76539	Invasive	training
71483	Invasive	training
77951	Invasive	validation
35685	Invasive	training
37613	Invasive	training
44418	Carriage	training
61980	Carriage	training
46589	Carriage	training
92821	Carriage	test
44395	Carriage	training
46701	Carriage	training
46726	Carriage	training
46587	Carriage	training
44115	Carriage	training
46619	Carriage	training
37803	Invasive	training
46971	Invasive	test
37759	Invasive	training
31162	Invasive	training
42463	Invasive	training
38110	Invasive	training
49846	Carriage	training
43580	Carriage	training
39164	Carriage	training
43748	Carriage	training
38942	Carriage	training
44408	Carriage	training
84877	Invasive	training
42491	Invasive	training
41726	Invasive	test
76549	Invasive	training
42569	Invasive	training
38926	Carriage	training
35916	Carriage	test
38346	Carriage	training
46674	Carriage	training
51190	Carriage	training
97238	Invasive	training
74792	Invasive	training
63484	Invasive	training
96893	Invasive	training
80072	Invasive	training
63468	Invasive	training
58217	Invasive	training
29732	Invasive	training
58337	Invasive	training
96777	Invasive	training
96428	Invasive	validation
100707	Invasive	test
97487	Invasive	training
96607	Invasive	validation
97254	Invasive	training
49747	Carriage	training
57878	Carriage	training
59225	Carriage	training
59245	Carriage	training
94598	Carriage	training
52705	Carriage	training
50292	Carriage	test
93506	Carriage	training
70855	Carriage	training
59170	Carriage	test
71848	Carriage	training
52642	Carriage	validation
49638	Carriage	training
56656	Carriage	training
83480	Carriage	training
30911	Invasive	test
100187	Carriage	training
96643	Invasive	training
51883	Invasive	training
51889	Invasive	validation
96644	Invasive	training
96763	Invasive	training
94829	Carriage	training
83094	Carriage	training
83072	Carriage	test
83307	Carriage	training
94906	Carriage	training
57835	Invasive	training
57852	Invasive	training
79899	Invasive	training
53084	Invasive	training
60649	Invasive	test
83840	Invasive	validation
27824	Invasive	validation
96253	Invasive	test
60788	Invasive	training
102636	Invasive	training
93923	Invasive	test
60572	Invasive	training
60707	Invasive	training
63616	Invasive	training
56938	Carriage	training
52664	Carriage	training
50267	Carriage	test
85863	Carriage	training
49513	Carriage	training
92520	Carriage	training
59136	Carriage	training
28861	Carriage	training
56883	Carriage	training
70848	Carriage	test
49655	Carriage	training
36153	Carriage	test
52228	Carriage	training
86018	Carriage	training
89099	Invasive	training
96750	Invasive	training
85612	Invasive	training
52975	Invasive	training
58179	Invasive	training
83821	Invasive	training
86008	Invasive	training
58302	Invasive	training
96842	Invasive	training
89659	Invasive	training
89088	Invasive	training
74879	Invasive	training
97404	Invasive	training
50872	Invasive	training
59098	Carriage	training
50356	Carriage	training
50145	Carriage	validation
83241	Carriage	training
35962	Carriage	training
83316	Carriage	training
59400	Carriage	training
3405	Carriage	training
52682	Carriage	training
76594	Carriage	training
44451	Carriage	training
1182	Carriage	training
50296	Carriage	validation
83298	Carriage	training
94065	Invasive	training
97004	Invasive	training
89022	Invasive	training
50450	Invasive	training
54861	Invasive	training
80309	Invasive	training
89044	Invasive	training
55531	Invasive	training
97006	Invasive	training
94304	Invasive	training
93951	Invasive	training
63598	Invasive	training
97522	Invasive	test
36465	Invasive	test
100768	Invasive	training
61523	Invasive	training
60656	Invasive	training
71066	Invasive	training
60682	Invasive	training
59215	Carriage	training
49561	Carriage	test
56892	Carriage	training
105740	Carriage	training
83222	Carriage	training
90735	Carriage	training
56076	Carriage	test
52571	Carriage	training
50268	Carriage	test
56071	Carriage	training
71841	Carriage	training
56906	Carriage	training
56122	Carriage	training
94948	Carriage	training
59433	Carriage	training
52545	Carriage	test
44457	Carriage	training
83243	Carriage	training
60868	Carriage	training
93676	Invasive	training
58827	Invasive	training
88177	Invasive	test
42117	Invasive	training
27848	Invasive	training
15315	Invasive	training
58161	Invasive	training
76949	Invasive	training
85279	Invasive	training
51853	Invasive	training
34824	Carriage	test
50137	Carriage	training
44547	Carriage	training
56823	Carriage	training
8162	Carriage	training
46657	Carriage	test
49451	Carriage	training
42778	Carriage	training
1594	Carriage	training
46634	Carriage	training
51876	Invasive	training
61432	Invasive	training
26861	Invasive	training
60634	Invasive	training
20156	Invasive	training
53224	Invasive	training
79047	Invasive	training
53319	Invasive	training
43838	Invasive	training
20740	Invasive	training
21487	Invasive	training
35086	Invasive	training
53231	Invasive	training
52630	Carriage	training
86019	Carriage	training
49912	Carriage	training
83282	Carriage	training
34463	Carriage	training
56909	Carriage	training
28890	Carriage	validation
56890	Carriage	training
57037	Carriage	training
38179	Carriage	training
3401	Carriage	training
50345	Carriage	test
100200	Carriage	training
37877	Invasive	training
44747	Invasive	training
84835	Invasive	training
41551	Invasive	training
44426	Carriage	test
92541	Carriage	training
38889	Carriage	training
38880	Carriage	training
29749	Invasive	training
42131	Invasive	training
100757	Invasive	training
29843	Invasive	training
21170	Invasive	training
19028	Invasive	training
41212	Invasive	training
100150	Invasive	training
60708	Invasive	test
28146	Invasive	training
20130	Invasive	training
21164	Invasive	training
30744	Invasive	test
60811	Invasive	training
49584	Carriage	test
36217	Carriage	training
13066	Carriage	test
56872	Carriage	test
4230	Carriage	training
57065	Carriage	test
49650	Carriage	training
3423	Carriage	training
44554	Carriage	training
53961	Carriage	training
4335	Carriage	training
881	Carriage	training
28956	Carriage	training
56893	Carriage	training
53694	Invasive	training
94119	Invasive	training
21581	Invasive	training
19362	Invasive	training
94541	Carriage	training
94912	Carriage	training
93495	Carriage	training
94810	Carriage	test
91663	Invasive	training
96740	Invasive	training
58191	Invasive	training
97246	Invasive	training
94092	Invasive	training
49226	Invasive	training
96447	Invasive	training
96495	Invasive	test
93498	Carriage	validation
59324	Carriage	test
56792	Carriage	test
94920	Carriage	training
83180	Carriage	training
50418	Carriage	training
83313	Carriage	training
83296	Carriage	training
53312	Invasive	training
97217	Invasive	training
71112	Invasive	training
85574	Invasive	training
57542	Invasive	training
60879	Invasive	training
96677	Invasive	training
63561	Invasive	training
85962	Invasive	training
89068	Invasive	training
72596	Invasive	training
53284	Invasive	training
60666	Invasive	training
97604	Invasive	training
97494	Invasive	training
60575	Invasive	training
3407	Carriage	training
52721	Carriage	training
56926	Carriage	training
59156	Carriage	training
83287	Carriage	training
50439	Carriage	training
49516	Carriage	validation
93508	Carriage	training
59201	Carriage	test
56859	Carriage	training
102525	Carriage	validation
59409	Carriage	training
50317	Carriage	training
913	Carriage	training
52696	Carriage	training
70808	Carriage	training
71952	Invasive	validation
71069	Invasive	training
97589	Invasive	test
93933	Invasive	training
96856	Invasive	training
50467	Invasive	training
93847	Invasive	training
97593	Invasive	training
96770	Invasive	validation
60661	Invasive	training
58889	Invasive	training
96783	Invasive	test
52590	Carriage	training
59406	Carriage	training
50417	Carriage	training
57504	Carriage	training
50187	Carriage	training
56932	Carriage	training
49619	Carriage	training
56815	Carriage	validation
57038	Carriage	validation
50237	Carriage	training
923	Carriage	training
50426	Carriage	training
50448	Invasive	test
58386	Invasive	training
91722	Invasive	training
96586	Invasive	training
97298	Invasive	training
53793	Invasive	training
50455	Invasive	training
97508	Invasive	training
97574	Invasive	validation
96375	Invasive	training
49474	Carriage	training
93505	Carriage	training
49889	Carriage	training
94563	Carriage	training
4379	Carriage	training
83184	Carriage	training
83214	Carriage	training
49775	Carriage	test
3411	Carriage	training
57027	Carriage	training
55124	Invasive	training
38094	Invasive	test
37980	Invasive	training
76983	Invasive	training
34573	Invasive	training
51863	Invasive	training
74323	Invasive	training
55157	Invasive	training
42605	Invasive	training
35485	Invasive	training
71572	Invasive	training
71665	Invasive	training
51617	Invasive	training
71576	Invasive	test
54421	Carriage	training
49935	Carriage	training
44137	Carriage	test
54457	Carriage	training
38380	Carriage	test
89542	Carriage	training
54439	Carriage	training
34821	Carriage	test
51376	Carriage	training
54441	Carriage	training
44131	Carriage	training
933	Carriage	training
46704	Carriage	training
56751	Carriage	training
71466	Invasive	test
45366	Invasive	training
59768	Invasive	training
51616	Invasive	training
26865	Invasive	training
20057	Invasive	training
41970	Invasive	training
60797	Invasive	training
40397	Invasive	training
35237	Invasive	training
20091	Invasive	training
21124	Invasive	training
36824	Invasive	training
100715	Invasive	training
41216	Invasive	training
59475	Invasive	training
30048	Invasive	training
20213	Invasive	training
1170	Carriage	training
46554	Carriage	training
50348	Carriage	test
53935	Carriage	training
53962	Carriage	training
1616	Carriage	training
1581	Carriage	training
72284	Carriage	test
100202	Carriage	training
53931	Carriage	training
50004	Carriage	training
53957	Carriage	training
53941	Carriage	training
1591	Carriage	test
985	Carriage	training
38356	Carriage	training
57842	Carriage	test
53950	Carriage	training
96641	Invasive	training
97288	Invasive	training
96407	Invasive	training
97464	Invasive	training
96774	Invasive	validation
83188	Carriage	training
83093	Carriage	training
83109	Carriage	training
83469	Carriage	training
94710	Carriage	training
63485	Invasive	training
91806	Invasive	training
54602	Invasive	training
21182	Invasive	training
28151	Invasive	training
46519	Invasive	training
55563	Invasive	training
28207	Invasive	training
92864	Invasive	training
63650	Invasive	training
4325	Carriage	test
56920	Carriage	training
49967	Carriage	training
59176	Carriage	training
1592	Carriage	training
50318	Carriage	training
51294	Carriage	training
35009	Carriage	training
958	Carriage	test
50189	Carriage	training
46045	Invasive	test
46059	Carriage	training
74977	Invasive	training
96537	Invasive	test
96860	Invasive	training
96331	Invasive	training
41956	Invasive	training
96879	Invasive	training
97451	Invasive	training
96318	Invasive	training
71918	Invasive	test
100700	Invasive	training
97423	Invasive	training
52541	Carriage	test
94734	Carriage	training
50087	Carriage	validation
94960	Carriage	test
70807	Carriage	training
49899	Carriage	training
83117	Carriage	training
83171	Carriage	training
50362	Carriage	training
4187	Carriage	training
52628	Carriage	training
29380	Invasive	test
71529	Invasive	training
71564	Invasive	training
75095	Invasive	training
79960	Invasive	training
59295	Invasive	training
35301	Invasive	training
47314	Invasive	training
35325	Invasive	training
51462	Carriage	training
35941	Carriage	test
981	Carriage	training
49448	Carriage	training
52239	Carriage	training
51252	Carriage	training
39156	Carriage	training
975	Carriage	training
50284	Carriage	training
44860	Invasive	training
35912	Carriage	training
44668	Invasive	training
96999	Invasive	training
60845	Invasive	training
63586	Invasive	training
52885	Invasive	training
58195	Invasive	training
96423	Invasive	training
60733	Invasive	training
71010	Invasive	training
71136	Invasive	training
61471	Invasive	training
34990	Invasive	training
58085	Invasive	training
100734	Invasive	training
97411	Invasive	training
53767	Invasive	training
53221	Invasive	training
49263	Invasive	training
70997	Invasive	training
83073	Carriage	test
49885	Carriage	training
59161	Carriage	training
94632	Carriage	training
83477	Carriage	validation
90549	Carriage	training
56103	Carriage	training
52548	Carriage	training
50090	Carriage	training
52563	Carriage	training
83464	Carriage	training
59232	Carriage	training
57858	Carriage	training
94588	Carriage	training
83118	Carriage	training
50093	Carriage	training
49641	Carriage	training
85862	Carriage	training
83231	Carriage	validation
53250	Invasive	training
53214	Invasive	training
61003	Invasive	training
40417	Invasive	training
28019	Invasive	test
20939	Invasive	validation
53163	Invasive	validation
105764	Invasive	training
35387	Invasive	training
100766	Invasive	training
21268	Invasive	training
27925	Invasive	training
42139	Invasive	training
85566	Invasive	training
52302	Invasive	training
60812	Invasive	training
55548	Invasive	training
26894	Invasive	training
29836	Invasive	training
44058	Invasive	training
41624	Invasive	validation
63582	Invasive	training
89402	Invasive	training
52552	Carriage	training
52243	Carriage	training
100131	Carriage	training
53946	Carriage	training
83691	Carriage	training
2818	Carriage	training
52716	Carriage	test
100168	Carriage	training
56895	Carriage	training
50323	Carriage	training
50066	Carriage	training
59211	Carriage	training
40236	Carriage	training
28854	Carriage	training
49381	Carriage	test
72258	Carriage	test
52227	Carriage	training
50206	Carriage	training
72275	Carriage	training
38608	Carriage	training
948	Carriage	test
56877	Carriage	training
52556	Carriage	training
59804	Invasive	training
38131	Invasive	training
37666	Invasive	training
54483	Invasive	validation
41459	Invasive	training
35767	Invasive	training
35448	Invasive	training
651	Invasive	test
59872	Carriage	training
39193	Carriage	training
38389	Carriage	training
61364	Carriage	training
49436	Carriage	training
299	Carriage	training
59849	Carriage	training
59845	Carriage	training
100744	Invasive	training
61486	Invasive	training
93909	Invasive	training
54659	Invasive	training
29751	Invasive	test
20275	Invasive	training
61013	Invasive	training
83990	Invasive	training
88966	Invasive	training
60615	Invasive	training
20793	Invasive	test
29694	Invasive	training
58373	Invasive	training
52674	Carriage	training
92522	Carriage	training
49809	Carriage	training
70862	Carriage	training
49659	Carriage	training
56119	Carriage	training
44470	Carriage	training
56082	Carriage	training
59243	Carriage	training
49759	Carriage	test
36209	Carriage	training
49866	Carriage	training
96187	Carriage	test
19971	Invasive	test
47340	Invasive	validation
71492	Invasive	training
37801	Invasive	training
35701	Invasive	training
72279	Invasive	training
85144	Invasive	training
76566	Invasive	training
21351	Invasive	training
51403	Carriage	training
34863	Carriage	validation
34846	Carriage	training
43646	Carriage	training
53971	Carriage	training
51157	Carriage	training
38367	Carriage	training
34813	Carriage	training
49958	Carriage	training
36468	Invasive	training
85269	Invasive	test
85572	Invasive	training
91855	Invasive	validation
92508	Invasive	training
80207	Invasive	training
58216	Invasive	training
71092	Invasive	training
58247	Invasive	training
83667	Invasive	training
61027	Invasive	training
58338	Invasive	training
36152	Invasive	training
100724	Invasive	training
63608	Invasive	training
96255	Invasive	training
58339	Invasive	training
93238	Invasive	training
54738	Invasive	training
58264	Invasive	training
83508	Carriage	test
4192	Carriage	training
86025	Carriage	training
52702	Carriage	training
57033	Carriage	test
83125	Carriage	training
50039	Carriage	training
60971	Carriage	validation
49957	Carriage	training
19512	Carriage	training
50023	Carriage	training
63041	Carriage	test
56947	Carriage	training
52686	Carriage	training
70859	Carriage	training
59247	Carriage	test
49670	Carriage	training
1192	Carriage	training
70838	Carriage	training
59445	Carriage	training
30872	Invasive	training
40522	Invasive	training
30588	Invasive	training
100134	Carriage	training
59894	Carriage	validation
43571	Carriage	training
40728	Invasive	training
40691	Invasive	test
63037	Carriage	training
38368	Carriage	training
96403	Invasive	training
97458	Invasive	training
96323	Invasive	training
96992	Invasive	training
50465	Invasive	training
96649	Invasive	training
94953	Carriage	training
83206	Carriage	test
70845	Carriage	training
83373	Carriage	training
56803	Carriage	training
94791	Carriage	training
59773	Invasive	training
53245	Invasive	training
61413	Invasive	training
20953	Invasive	training
29923	Invasive	training
42379	Invasive	training
63441	Invasive	validation
30077	Invasive	training
53126	Invasive	training
70781	Invasive	validation
63358	Invasive	training
89102	Invasive	training
93398	Invasive	training
20154	Invasive	training
97506	Invasive	training
42776	Carriage	training
50893	Carriage	test
52582	Carriage	training
52585	Carriage	training
89342	Carriage	training
50244	Carriage	training
50182	Carriage	training
83690	Carriage	training
57042	Carriage	training
52334	Carriage	training
59186	Carriage	training
50216	Carriage	training
1642	Carriage	training
50888	Carriage	training
59332	Carriage	training
51603	Invasive	training
96427	Invasive	training
74959	Invasive	training
94285	Invasive	training
54679	Invasive	training
71006	Invasive	training
96624	Invasive	training
74890	Invasive	training
83215	Carriage	validation
49853	Carriage	training
49576	Carriage	training
94867	Carriage	training
50329	Carriage	training
44593	Carriage	training
59246	Carriage	training
59108	Carriage	training
59785	Invasive	training
80034	Invasive	test
44012	Invasive	training
42658	Invasive	training
29858	Invasive	training
58822	Invasive	training
75129	Invasive	training
29804	Invasive	training
74905	Invasive	training
[truncated: 7,403 more rows]
