# Supplementary material for: Classification of Neisseria meningitidis genomes with a bag-of-words approach and machine learning
Source: iScience. 2024 Feb 16;27(3):109257. doi: 10.1016/j.isci.2024.109257 (PMC10910294; doi:10.1016/j.isci.2024.109257)
Supplement: Table S6. List of the 155 VF genes that were knocked out to test disease prediction, related to STAR Methods [file mmc4.xlsx]

## Sheet: Table S6
Virulence factor	Function	Gene symbol	NMB locus	NEIS locus
Adhesion and penetration protein	Adherence	app	NMB1985	NEIS1959
Adhesion	Adherence	hsf	NMB0992	NEIS0978
Lipooligosaccharide (LOS) sialylation	Adherence	lst	NMB0922	NEIS0899
LOS synthesis	Adherence	kdtA/waaA	NMB0014	NEIS2152
LOS synthesis	Adherence	lgtA	NMB1929	NEIS1902
LOS synthesis	Adherence	lgtB	NMB1928	NEIS1901
LOS synthesis	Adherence	lgtC		NEIS2154
LOS synthesis	Adherence	lgtE	NMB1926	NEIS1900
LOS synthesis	Adherence	lgtF	NMB1704	NEIS1618
LOS synthesis	Adherence	lgtG	NMB2032	NEIS2011
LOS synthesis	Adherence	rfaC	NMB2156	NEIS2134
LOS synthesis	Adherence	rfaE	NMB0825	NEIS0769
LOS synthesis	Adherence	rfaF	NMB1527	NEIS1456
LOS synthesis	Adherence	rfaK	NMB1705	NEIS1619
Lipopolysaccharide (LPS) synthesis	Adherence	lptA	NMB1638	NEIS1553
LPS synthesis	Adherence	lpxA	NMB0178	NEIS0168
LPS synthesis	Adherence	lpxB	NMB0199	NEIS0191
LPS synthesis	Adherence	lpxC	NMB0017	NEIS0001
LPS synthesis	Adherence	lpxD	NMB0180	NEIS0171
LPS synthesis	Adherence	rfaD	NMB0828	NEIS0773
Neisseria adhesion A	Adherence	nadA	NMB1994	NEIS1969
Phosphoglucomutase/LOS synthesis	Adherence	pgm	NMB0790	NEIS0743
Pilin glycosylation	Adherence	pglA	NMB0218	NEIS0213
Pilin glycosylation	Adherence	pglB	NMB1820	NEIS0399
Pilin glycosylation	Adherence	pglC	NMB1821	NEIS0397
Pilin glycosylation	Adherence	pglD	NMB1822	NEIS0396
Quinolinate synthetase	Adherence	NEIS1772	NMB0394	NEIS1772
Type IV pili	Adherence	pilC	NMB0049	NEIS0033
Type IV pili	Adherence	pilD	NMB0332	NEIS1839
Type IV pili	Adherence	pilE	NMB0018	NEIS0210
Type IV pili	Adherence	pilF	NMB0329	NEIS1844
Type IV pili	Adherence	pilG	NMB0333	NEIS1838
Type IV pili	Adherence	pilH	NMB0886	NEIS0827
Type IV pili	Adherence	pilI	NMB0887	NEIS0828
Type IV pili	Adherence	pilJ	NMB0888	NEIS0829
Type IV pili	Adherence	pilK	NMB0889	NEIS0830
Type IV pili	Adherence	pilM	NMB1808	NEIS0412
Type IV pili	Adherence	pilN	NMB1809	NEIS0411
Type IV pili	Adherence	pilO	NMB1810	NEIS0410
Type IV pili	Adherence	pilP	NMB1811	NEIS0409
Type IV pili	Adherence	pilQ	NMB1812	NEIS0408
Type IV pili	Adherence	pilS	NMB0020	pilS
Type IV pili	Adherence	pilT2	NMB0768	NEIS0721
Type IV pili	Adherence	pilT	NMB0052	NEIS0036
Type IV pili	Adherence	pilU	NMB0051	NEIS0035
Type IV pili	Adherence	pilV	NMB0547	NEIS0487
Type IV pili	Adherence	pilW	NMB1309	NEIS1246
Type IV pili	Adherence	pilX	NMB0890	NEIS0831
Type IV pili	Adherence	pilZ	NMB0770	NEIS0723
Lactate permease	Colonization	lctP	NMB0543	NEIS0482
Lipoprotein NlpD	Colonization	nlpD	NMB1483	NEIS1418
FarAB	Efflux pump	farA	NMB0318	NEIS1853
FarAB	Efflux pump	farB	NMB0319	NEIS1852
MtrCDE	Efflux pump	mtrC	NMB1716	NEIS1634
MtrCDE	Efflux pump	mtrD	NMB1715	NEIS1633
MtrCDE	Efflux pump	mtrE	NMB1714	NEIS1632
Capsule	Immune evasion	ctrA	NMB0071	NEIS0055
Capsule	Immune evasion	ctrB	NMB0072	NEIS0056
Capsule	Immune evasion	ctrC	NMB0073	NEIS0057
Capsule	Immune evasion	ctrD	NMB0074	NEIS0058
Capsule	Immune evasion	ctrG	NMB0065	NEIS0049
Capsule	Immune evasion	lipA	NMB0082	NEIS0066
Capsule	Immune evasion	lipB	NMB0083	NEIS0067
Capsule	Immune evasion	mynA/sacA		NEIS2157
Capsule	Immune evasion	mynB/sacB		NEIS2158
Capsule	Immune evasion	mynC/sacC		NEIS2159
Capsule	Immune evasion	my/sacD		NEIS2160
Capsule	Immune evasion	siaA/synA	NMB0070	NEIS0054
Capsule	Immune evasion	siaB/synB	NMB0069	NEIS0053
Capsule	Immune evasion	siaC/synC	NMB0068	NEIS0052
Capsule	Immune evasion	siaD/sy	NMB0067	NEIS2161
Capsule	Immune evasion	synE		NEIS0051
Drug resistance	Immune evasion	ermE	NMB0393	NEIS2487
Protease	Immune evasion	NEIS2103	NMB2127	NEIS2103
T-cell stimulating protein	Immune evasion	tspB	NMB1548	NEIS0025
T-cell stimulating protein	Immune evasion	tspB	NMB1548	NEIS1715
T-cell stimulating protein	Immune evasion	tspB	NMB1548	NEIS1866
Factor H biding protein	Immune modulator	fHbp	NMB1870	NEIS0349
Neisserial surface protein A	Immune modulator	nspA	NMB0663	NEIS0612
Class 5 outer membrane protein	Invasion	opc	NMB1053	NEIS2198
Other outer membrane proteins	Invasion	rmpM	NMB0382	NEIS1783
Other outer membrane proteins	Invasion	mlp	NMB1898	NEIS0325
Other outer membrane proteins	Invasion	Omp85	NMB0182	NEIS0173
Other outer membrane proteins	Invasion	OmpH	NMB0181	NEIS0172
Other outer membrane proteins	Invasion	NEIS1917	NMB1946	NEIS1917
Regulation of capsule expression	Invasion	misS/phoQ	NMB0594	NEIS0536
Regulation of capsule expression	Invasion	misR/phoP	NMB0595	NEIS0537
Type I secretion protein	Invasion	tolC	NMB1737	NEIS1657
VacJ-related protein	Invasion	NEIS1933	NMB1961	NEIS1933
PorA	Invasion	porA	NMB1429	NEIS1364
PorB	Invasion	porB	NMB2039	NEIS2020
Infectivity potentiator	Invasion	NEIS0982	NMB0995	NEIS0982
Infectivity potentiator	Invasion	NEIS1487	NMB1567	NEIS1487
ABC transporter	Iron uptake systems	fbpA	NMB0634	NEIS0578
ABC transporter	Iron uptake systems	fbpB	NMB0633	NEIS0577
ABC transporter	Iron uptake systems	fbpC	NMB0632	NEIS0576
ABC transporter	Iron uptake systems	NEIS1964	NMB1989	NEIS1964
ABC transporter	Iron uptake systems	NEIS1965	NMB1990	NEIS1965
ABC transporter	Iron uptake systems	NEIS1966	NMB1991	NEIS1966
ABC transporter	Iron uptake systems	fetB2	NMB1880	NEIS0340
Bacterioferritin	Iron uptake systems	bfrA	NMB1207	NEIS1108
Bacterioferritin	Iron uptake systems	bfrB	NMB1206	NEIS1107
Bacterioferritin	Iron uptake systems	bcp	NMB0750	NEIS0704
Control of iron homeostasis genes	Iron uptake systems	fur	NMB0205	NEIS0197
Ferric enterobactin transport protein A/ferric-repressed protein B	Iron uptake systems	fetA/frpB	NMB1988	NEIS1963
Ferrochelatase	Iron uptake systems	hemH	NMB0718	NEIS0669
Hemoglobin receptor	Iron uptake systems	hmbR	NMB1668	hmbR
Heme uptake	Iron uptake systems	hpuA		NEIS1946
Heme uptake	Iron uptake systems	hpuB		NEIS1947
Hemolysin	Iron uptake systems	NEIS1560	NMB1646	NEIS1560
Hemolysin activator	Iron uptake systems	NEIS1658	NMB1738	NEIS1658
Hemolysin activator	Iron uptake systems	tpsB	NMB1780	NEIS0443
Iron uptake system component	Iron uptake systems	NEIS0012	NMB0035	NEIS0012
Lactoferrin-biding protein	Iron uptake systems	lbpA	NMB1540	NEIS1468
Lactoferrin-biding protein	Iron uptake systems	lbpB	NMB1541	NEIS1469
Ton system	Iron uptake systems	exbB	NMB1729	NEIS1649
Ton system	Iron uptake systems	exbD	NMB1728	NEIS1648
Ton system	Iron uptake systems	fhuA	NMB0293	NEIS1887
Ton system	Iron uptake systems	NEIS1282	NMB1346	NEIS1282
Ton system	Iron uptake systems	NEIS2529	NMB1449	NEIS2529
Ton system	Iron uptake systems	NEIS0387	NMB1829	NEIS0387
Ton system	Iron uptake systems	NEIS0338	NMB1882	NEIS0338
Ton system	Iron uptake systems	tonB	NMB1730	NEIS1650
Transferrin-biding protein	Iron uptake systems	tbpA	NMB0461	NEIS1690
Transferrin-biding protein	Iron uptake systems	tbpB	NMB0460	NEIS1691
Transferrin-biding protein	Iron uptake systems	NHBA	NMB2132	NEIS2109
3R-hydroxymyristoyl ACP dehydrase	Other	fabZ	NMB0179	NEIS0170
Carboxyl-terminal processing protease	Other	prc	NMB1332	NEIS1270
Hypohetical protein	Other	NEIS0695	NMB0741	NEIS0695
Hypohetical protein	Other	NEIS0436	NMB1786	NEIS0436
Hypohetical protein	Other	NEIS1028	NMB1064	NEIS1028
Nitric oxide reductase	Other	norB	NMB1622	NEIS1548
Nucleotides metabolism	Other		NMB0757	NEIS0709
Putative integral membrane protein	Other	NEIS0377	NMB1840	NEIS0377
Serine protease	Other	nalP	NMB1969	NEIS1943
Transcriptional regulator	Other	mtrR	NMB1717	NEIS1635
IgA protease	Stress response	iga	NMB0700	NEIS0651
Iron-sulphur protein	Stress response	NEIS1371	NMB1436	NEIS1371
Iron-sulphur protein	Stress response	NEIS1372	NMB1437	NEIS1372
Iron-sulphur protein	Stress response	NEIS1373	NMB1438	NEIS1373
Catalase	Stress response	katA	NMB0216	NEIS0211
Eonuclease	Stress response	nth	NMB0533	NEIS0472
Manganese transport system	Stress response	mntA	NMB0588	NEIS0530
Manganese transport system	Stress response	mntB	NMB0587	NEIS0529
Manganese transport system	Stress response	mntC	NMB0586	NEIS0528
Methionine sulphoxide reductase	Stress response	msrA/B(pilB)	NMB0044	NEIS0020
Recombinational repair protein	Stress response	recN	NMB0740	NEIS0694
Superoxide dismutase	Stress response	sodB	NMB0884	NEIS0825
Superoxide dismutase	Stress response	sodC	NMB1398	NEIS1339
FrpC operon protein	Toxin		NMB0364	NEIS1806
FrpC operon protein	Toxin		NMB0365	NEIS1805
FrpC operon protein	Toxin		NMB1412	NEIS0526
Oxidoreductase	Stress protein	dsbA-1	NMB0278	NEIS0273
Oxidoreductase	Stress protein	dsbA-2	NMB0294	NEIS1885
Oxidoreductase	Stress protein	dsbA-3	NMB0407	NEIS1760
